# Supplementary material for: Arsenic alters nitric oxide signaling similar to autism spectrum disorder and Alzheimer’s disease-associated mutations
Source: Transl Psychiatry. 2022 Mar 28;12:127. doi: 10.1038/s41398-022-01890-5 (PMC8964747; doi:10.1038/s41398-022-01890-5)
Supplement: Supplementary file 10 — Supp. Table 1 [file 41398_2022_1890_MOESM10_ESM.xlsx]

## Sheet: Control
accession_number	entry_name
P68373	Tubulin alpha-1C chain
P68369	Tubulin alpha-1A chain
P68368	Tubulin alpha-4A chain
P63101	14-3-3 protein zeta/delta
Q9CQV8	14-3-3 protein beta/alpha
P63260	Actin, cytoplasmic 2
P60710	Actin, cytoplasmic 1
Q8BFZ3	Beta-actin-like protein 2
Q6PIC6	Sodium/potassium-transporting ATPase subunit alpha-3
Q6PIE5	Sodium/potassium-transporting ATPase subunit alpha-2
P99024	Tubulin beta-5 chain
Q7TMM9	Tubulin beta-2A chain
Q9ERD7	Tubulin beta-3 chain
Q91XV3	Brain acid soluble protein 1
P16858	Glyceraldehyde-3-phosphate dehydrogenase
Q04447	Creatine kinase B-type
P60202	Myelin proteolipid protein
P17182	Alpha-enolase
P17183	Gamma-enolase
Q03265	ATP synthase subunit alpha, mitochondrial
P61982	14-3-3 protein gamma
P05064	Fructose-bisphosphate aldolase A
P48962	ADP/ATP translocase 1
P51881	ADP/ATP translocase 2
O08553	Dihydropyrimidinase-related protein 2
P63017	Heat shock cognate 71 kDa protein
P52480	Pyruvate kinase PKM
P68254	14-3-3 protein theta
P02088	Hemoglobin subunit beta-1
P08249	Malate dehydrogenase, mitochondrial
P04370	Myelin basic protein
P56480	ATP synthase subunit beta, mitochondrial
P17751	Triosephosphate isomerase
P17742	Peptidyl-prolyl cis-trans isomerase A
P63044	Vesicle-associated membrane protein 2
P62204	Calmodulin
O08599	Syntaxin-binding protein 1
P01942	Hemoglobin subunit alpha
P14094	Sodium/potassium-transporting ATPase subunit beta-1
P43006	Excitatory amino acid transporter 2
P16125	L-lactate dehydrogenase B chain
P06151	L-lactate dehydrogenase A chain
O55042	Alpha-synuclein
Q91ZZ3	Beta-synuclein
P68510	14-3-3 protein eta
Q9JKC6	Cell cycle exit and neuronal differentiation protein 1
P62259	14-3-3 protein epsilon
P06837	Neuromodulin
Q60829	Protein phosphatase 1 regulatory subunit 1B
P09411	Phosphoglycerate kinase 1
P56564	Excitatory amino acid transporter 1
P63082	V-type proton ATPase 16 kDa proteolipid subunit
P14152	Malate dehydrogenase, cytoplasmic
P07901	Heat shock protein HSP 90-alpha
P62874	Guanine nucleotide-binding protein G(I)/G(S)/G(T) subunit beta-1
P62880	Guanine nucleotide-binding protein G(I)/G(S)/G(T) subunit beta-2
Q61171	Peroxiredoxin-2
P60761	Neurogranin
Q8R191	Synaptogyrin-3
Q68FD5	Clathrin heavy chain 1
P16330	2',3'-cyclic-nucleotide 3'-phosphodiesterase
P15105	Glutamine synthetase
P54227	Stathmin
O88935	Synapsin-1
P18760	Cofilin-1
Q91V61	Sideroflexin-3
Q9R0P9	Ubiquitin carboxyl-terminal hydrolase isozyme L1
Q61644	Protein kinase C and casein kinase substrate in neurons protein 1
P20065	Thymosin beta-4
Q64433	10 kDa heat shock protein, mitochondrial
Q8BI08	Protein MAL2
Q9R0P5	Destrin
P14148	60S ribosomal protein L7
P35279	Ras-related protein Rab-6A
P20357	Microtubule-associated protein 2
Q9WTT4	V-type proton ATPase subunit G 2
Q62277	Synaptophysin
Q9CR62	Mitochondrial 2-oxoglutarate/malate carrier protein
Q62048	Astrocytic phosphoprotein PEA-15
P34884	Macrophage migration inhibitory factor
P50396	Rab GDP dissociation inhibitor alpha
P24549	Retinal dehydrogenase 1
P39053	Dynamin-1
O08709	Peroxiredoxin-6
Q9D2G2	Dihydrolipoyllysine-residue succinyltransferase component of 2-oxoglutarate dehydrogenase complex, mitochondrial
P56135	ATP synthase subunit f, mitochondrial
Q9JJV2	Profilin-2
P60766	Cell division control protein 42 homolog
Q78PG9	Coiled-coil domain-containing protein 25
Q9QXK7	Cleavage and polyadenylation specificity factor subunit 3
Q7TSH4	Centriolar coiled-coil protein of 110 kDa
P26645	Myristoylated alanine-rich C-kinase substrate
B1AY13	Ubiquitin carboxyl-terminal hydrolase 24
Q9WUA3	ATP-dependent 6-phosphofructokinase, platelet type
P62827	GTP-binding nuclear protein Ran
Q3UHL1	CaM kinase-like vesicle-associated protein
P11404	Fatty acid-binding protein, heart
Q8BW56	Glycosyltransferase-like domain-containing protein 1
P0C6F1	Dynein heavy chain 2, axonemal
P63213	Guanine nucleotide-binding protein G(I)/G(S)/G(O) subunit gamma-2
Q8BL97	Serine/arginine-rich splicing factor 7
P61264	Syntaxin-1B
Q60931	Voltage-dependent anion-selective channel protein 3
O55100	Synaptogyrin-1
P50518	V-type proton ATPase subunit E 1
Q60664	Lymphoid-restricted membrane protein
Q3UMC0	Spermatogenesis-associated protein 5
P48302	Endothelin B receptor
Q3UTH8	Rho guanine nucleotide exchange factor 9
P11725	Ornithine carbamoyltransferase, mitochondrial
Q60894	Olfactory receptor 12
P56383	ATP synthase F(0) complex subunit C2, mitochondrial
A2A935	PR domain zinc finger protein 16
P35276	Ras-related protein Rab-3D
Q91WQ3	Tyrosine--tRNA ligase, cytoplasmic
Q9DCX2	ATP synthase subunit d, mitochondrial
O54927	WD repeat and SOCS box-containing protein 1
Q9DAK9	14 kDa phosphohistidine phosphatase
P59648	FXYD domain-containing ion transport regulator 7
P26350	Prothymosin alpha
Q60519	Semaphorin-5B
E5FYH1	Testis- and ovary-specific PAZ domain-containing protein 1
Q8R1I1	Cytochrome b-c1 complex subunit 9
P01132	Pro-epidermal growth factor
Q60692	Proteasome subunit beta type-6
O55131	Septin-7
Q8K0T0	Reticulon-1
Q8BIP0	Aspartate--tRNA ligase, mitochondrial
Q9CQQ7	ATP synthase F(0) complex subunit B1, mitochondrial
A2RSX7	tRNA wybutosine-synthesizing protein 5
Q99KI0	Aconitate hydratase, mitochondrial
P59672	Ankyrin repeat and SAM domain-containing protein 1A
E9Q401	Ryanodine receptor 2
Q8R2T8	General transcription factor 3C polypeptide 5
Q8VEM8	Phosphate carrier protein, mitochondrial
Q91XP5	Glycine receptor subunit alpha-3
Q9D0J8	Parathymosin
Q9CR98	Protein FAM136A
Q02526	Zinc finger protein 41
P61205	ADP-ribosylation factor 3
Q61016	Guanine nucleotide-binding protein G(I)/G(S)/G(O) subunit gamma-7
Q61712	DnaJ homolog subfamily C member 1
Q9QXZ0	Microtubule-actin cross-linking factor 1
Q8K1R7	Serine/threonine-protein kinase Nek9
Q99104	Unconventional myosin-Va
P00405	Cytochrome c oxidase subunit 2
A2APC3	Probable tubulin polyglutamylase TTLL9
P15532	Nucleoside diphosphate kinase A
P10126	Elongation factor 1-alpha 1
P60322	Nanos homolog 2
Q61789	Laminin subunit alpha-3

## Sheet: 0.1ppm
accession_number	entry_name
P05202	Aspartate aminotransferase, mitochondrial
P06745	Glucose-6-phosphate isomerase
P08249	Malate dehydrogenase, mitochondrial
P05201	Aspartate aminotransferase, cytoplasmic
P70296	Phosphatidylethanolamine-binding protein 1
P17751	Triosephosphate isomerase
P09671	Superoxide dismutase [Mn], mitochondrial
P08228	Superoxide dismutase [Cu-Zn]
P11404	Fatty acid-binding protein, heart
P17183	Gamma-enolase
Q60829	Protein phosphatase 1 regulatory subunit 1B
P17742	Peptidyl-prolyl cis-trans isomerase A
Q8K183	Pyridoxal kinase
P0CG50	Polyubiquitin-C
P61922	4-aminobutyrate aminotransferase, mitochondrial
P63017	Heat shock cognate 71 kDa protein
P0DP26	Calmodulin-1
P28184	Metallothionein-3
Q9D0K2	Succinyl-CoA:3-ketoacid coenzyme A transferase 1, mitochondrial
Q9R1P4	Proteasome subunit alpha type-1
P63054	Calmodulin regulator protein PCP4
P34884	Macrophage migration inhibitory factor
P60710	Actin, cytoplasmic 1
Q9CPU0	Lactoylglutathione lyase
Q9R111	Guanine deaminase
P14873	Microtubule-associated protein 1B
P63044	Vesicle-associated membrane protein 2
P63328	Serine/threonine-protein phosphatase 2B catalytic subunit alpha isoform
P62774	Myotrophin
P26350	Prothymosin alpha
Q9ERD7	Tubulin beta-3 chain
P40142	Transketolase
A2ASS6	Titin
Q9D3D9	ATP synthase subunit delta, mitochondrial
P12658	Calbindin
P00493	Hypoxanthine-guanine phosphoribosyltransferase
Q6W8Q3	Purkinje cell protein 4-like protein 1
O55023	Inositol monophosphatase 1
Q9D0J8	Parathymosin
O08553	Dihydropyrimidinase-related protein 2
P00920	Carbonic anhydrase 2
P14152	Malate dehydrogenase, cytoplasmic
Q9DBJ1	Phosphoglycerate mutase 1
P68369	Tubulin alpha-1A chain
P06151	L-lactate dehydrogenase A chain
P20357	Microtubule-associated protein 2
Q7TQF7	Amphiphysin
P60761	Neurogranin
O35161	Cadherin EGF LAG seven-pass G-type receptor 1
P02802	Metallothionein-1
Q9DC51	Guanine nucleotide-binding protein G(k) subunit alpha
A2ALS5	Rap1 GTPase-activating protein 1
Q8C9J3	Sperm flagellar protein 2
Q61792	LIM and SH3 domain protein 1
O35083	1-acyl-sn-glycerol-3-phosphate acyltransferase alpha
P16014	Secretogranin-1
Q3TXS7	26S proteasome non-ATPase regulatory subunit 1
Q9JJV2	Profilin-2
Q6ZQ06	Centrosomal protein of 162 kDa
P23116	Eukaryotic translation initiation factor 3 subunit A
Q5U405	Transmembrane protease serine 13
Q8BK30	NADH dehydrogenase [ubiquinone] flavoprotein 3, mitochondrial
P47791	Glutathione reductase, mitochondrial
Q6P5H2	Nestin
P63101	14-3-3 protein zeta/delta
P20065	Thymosin beta-4
P63248	cAMP-dependent protein kinase inhibitor alpha
Q91XV3	Brain acid soluble protein 1
P56480	ATP synthase subunit beta, mitochondrial
Q9EPK7	Exportin-7
P43274	Histone H1.4
O35174	Potassium voltage-gated channel subfamily S member 2
Q8C4S8	DENN domain-containing protein 2A
Q7SIG6	Arf-GAP with SH3 domain, ANK repeat and PH domain-containing protein 2
Q3U3E2	Protein FAM117B
Q8CFA1	Interleukin-1 receptor-associated kinase-like 2
Q91Z58	Uncharacterized protein C6orf132 homolog
Q6ZQ88	Lysine-specific histone demethylase 1A
Q62424	Homeobox protein Hox-A13
A2RSQ0	DENN domain-containing protein 5B
Q61838	Pregnancy zone protein
Q04447	Creatine kinase B-type
O88543	COP9 signalosome complex subunit 3
Q9WV27	Sodium/potassium-transporting ATPase subunit alpha-4
Q3UUG6	TBC1 domain family member 24
P55066	Neurocan core protein
Q61694	3 beta-hydroxysteroid dehydrogenase type 5
Q5SNZ0	Girdin
Q8CGC4	Protein LSM14 homolog B
Q60664	Lymphoid-restricted membrane protein
Q9JKC6	Cell cycle exit and neuronal differentiation protein 1
Q6ZPF3	T-lymphoma invasion and metastasis-inducing protein 2
P49710	Hematopoietic lineage cell-specific protein
Q8R149	BUD13 homolog
Q9JLC8	Sacsin
Q9QZI9	Serine incorporator 3
O35684	Neuroserpin
Q925I1	ATPase family AAA domain-containing protein 3
P60840	Alpha-endosulfine
Q08535	Secretin
Q6ZQ38	Cullin-associated NEDD8-dissociated protein 1
Q0EEE2	Patched domain-containing protein 3
Q64434	Protein-tyrosine kinase 6
O55106	Striatin
P36368	Epidermal growth factor-binding protein type B
E9Q4S1	High affinity cAMP-specific and IBMX-insensitive 3',5'-cyclic phosphodiesterase 8B
O35451	Cyclic AMP-dependent transcription factor ATF-6 beta
Q8CBW4	DDB1- and CUL4-associated factor 12-like protein 1
Q9ES97	Reticulon-3
Q8CIV2	Membralin
Q69ZF8	E3 ubiquitin-protein ligase MSL2
Q8BZ25	Ankyrin repeat and protein kinase domain-containing protein 1
Q69ZA1	Cyclin-dependent kinase 13
O88554	Poly [ADP-ribose] polymerase 2
P16056	Hepatocyte growth factor receptor
Q8BP48	Methionine aminopeptidase 1
Q8VDN2	Sodium/potassium-transporting ATPase subunit alpha-1
Q80VP2	Spermatogenesis-associated protein 7 homolog
Q9QY76	Vesicle-associated membrane protein-associated protein B
P56716	Oxygen-regulated protein 1
P03893	NADH-ubiquinone oxidoreductase chain 2
Q3UVX5	Metabotropic glutamate receptor 5
Q80V62	Fanconi anemia group D2 protein homolog
Q9ER81	Torsin-1A-interacting protein 2, isoform IFRG15
P62754	40S ribosomal protein S6
P48302	Endothelin receptor type B
P28665	Murinoglobulin-1
Q8BYW1	Rho GTPase-activating protein 25
P15105	Glutamine synthetase
Q80Y86	Mitogen-activated protein kinase 15
B2RX12	Canalicular multispecific organic anion transporter 2
Q3UK78	Polycomb group RING finger protein 5
O88602	Voltage-dependent calcium channel gamma-2 subunit
Q8K424	Transient receptor potential cation channel subfamily V member 3
O88561	Long-chain fatty acid transport protein 3
Q68FE6	Rho family-interacting cell polarization regulator 1
E9PUL5	Proline-rich transmembrane protein 2
Q3V0Q1	Dynein heavy chain 12, axonemal
Q99KB8	Hydroxyacylglutathione hydrolase, mitochondrial
Q5SUR0	Phosphoribosylformylglycinamidine synthase
Q62421	Endophilin-A3
Q7TPD0	Integrator complex subunit 3
P70170	ATP-binding cassette sub-family C member 9
Q99K74	Mediator of RNA polymerase II transcription subunit 24
Q8VCZ7	Zinc finger and BTB domain-containing protein 7C
Q3MI99	Collagen and calcium-binding EGF domain-containing protein 1
A2AL36	Centriolin
P11276	Fibronectin
Q6GQR8	Zinc finger protein 329
Q64337	Sequestosome-1
Q8BYJ6	TBC1 domain family member 4
Q9EPE9	Manganese-transporting ATPase 13A1
Q9QUK0	Cyclin-dependent kinase-like 2
Q3T9M1	Major facilitator superfamily domain-containing protein 2B
E9Q8I9	Protein furry homolog
A2AJK6	Chromodomain-helicase-DNA-binding protein 7
Q3URQ0	Testis-expressed protein 10
Q99KF1	Transmembrane emp24 domain-containing protein 9
Q9WTK2	Chromodomain Y-like protein
Q8BTM8	Filamin-A
Q3U108	AT-rich interactive domain-containing protein 5A
Q3U3Q1	Serine/threonine-protein kinase ULK3
Q6A0A2	La-related protein 4B
Q8BMA6	Signal recognition particle subunit SRP68
Q8JZZ7	Adhesion G protein-coupled receptor L2
Q9QXZ0	Microtubule-actin cross-linking factor 1
P49290	Eosinophil peroxidase
Q61768	Kinesin-1 heavy chain
Q8C3Y4	Kinetochore-associated protein 1
Q8K3P0	Short-chain dehydrogenase/reductase family 9C member 7
Q3TUF7	YEATS domain-containing protein 2
Q9CUN6	E3 ubiquitin-protein ligase SMURF1
O08538	Angiopoietin-1
Q8BRT1	CLIP-associating protein 2
Q99JY0	Trifunctional enzyme subunit beta, mitochondrial
Q9ERA6	Tuftelin-interacting protein 11
Q80TE7	Leucine-rich repeat-containing protein 7
P10637	Microtubule-associated protein tau
P41105	60S ribosomal protein L28
Q9R0C8	Guanine nucleotide exchange factor VAV3
Q5DTU0	Actin filament-associated protein 1-like 2
Q6PHS9	Voltage-dependent calcium channel subunit alpha-2/delta-2
Q9D281	Protein Noxp20
B2RRE4	Zinc finger protein 518B
O89001	Carboxypeptidase D
Q3TX51	Leucine-rich repeat-containing protein 28

## Sheet: 1 ppm
accession_number	entry_name
Q6PIC6	Sodium/potassium-transporting ATPase subunit alpha-3
Q6PIE5	Sodium/potassium-transporting ATPase subunit alpha-2
P68369	Tubulin alpha-1A chain
P05213	Tubulin alpha-1B chain
P68368	Tubulin alpha-4A chain
P63101	14-3-3 protein zeta/delta
P61982	14-3-3 protein gamma
P62259	14-3-3 protein epsilon
Q9CQV8	14-3-3 protein beta/alpha
P68254	14-3-3 protein theta
P68510	14-3-3 protein eta
P99024	Tubulin beta-5 chain
P68372	Tubulin beta-4B chain
Q9CWF2	Tubulin beta-2B chain
Q7TMM9	Tubulin beta-2A chain
Q9ERD7	Tubulin beta-3 chain
Q04447	Creatine kinase B-type
Q03265	ATP synthase subunit alpha, mitochondrial
P60202	Myelin proteolipid protein
P52480	Pyruvate kinase PKM
P17182	Alpha-enolase
P17183	Gamma-enolase
P08249	Malate dehydrogenase, mitochondrial
O08553	Dihydropyrimidinase-related protein 2
P63260	Actin, cytoplasmic 2
P60710	Actin, cytoplasmic 1
P16125	L-lactate dehydrogenase B chain
P06151	L-lactate dehydrogenase A chain
P16858	Glyceraldehyde-3-phosphate dehydrogenase
P05064	Fructose-bisphosphate aldolase A
P56480	ATP synthase subunit beta, mitochondrial
P43006	Excitatory amino acid transporter 2
P17751	Triosephosphate isomerase
P14094	Sodium/potassium-transporting ATPase subunit beta-1
Q68FD5	Clathrin heavy chain 1
P14152	Malate dehydrogenase, cytoplasmic
P16330	2',3'-cyclic-nucleotide 3'-phosphodiesterase
P62874	Guanine nucleotide-binding protein G(I)/G(S)/G(T) subunit beta-1
P62880	Guanine nucleotide-binding protein G(I)/G(S)/G(T) subunit beta-2
P51881	ADP/ATP translocase 2
P48962	ADP/ATP translocase 1
P17742	Peptidyl-prolyl cis-trans isomerase A
Q91XV3	Brain acid soluble protein 1
P63328	Serine/threonine-protein phosphatase 2B catalytic subunit alpha isoform
P0CG49	Polyubiquitin-B
P18760	Cofilin-1
P04370	Myelin basic protein
P63017	Heat shock cognate 71 kDa protein
P05202	Aspartate aminotransferase, mitochondrial
P46096	Synaptotagmin-1
Q8VEM8	Phosphate carrier protein, mitochondrial
P56564	Excitatory amino acid transporter 1
P63044	Vesicle-associated membrane protein 2
O55042	Alpha-synuclein
Q91ZZ3	Beta-synuclein
P63082	V-type proton ATPase 16 kDa proteolipid subunit
P62204	Calmodulin
P09411	Phosphoglycerate kinase 1
P18872	Guanine nucleotide-binding protein G(o) subunit alpha
B2RSH2	Guanine nucleotide-binding protein G(i) subunit alpha-1
P35276	Ras-related protein Rab-3D
Q9D1G1	Ras-related protein Rab-1B
P35279	Ras-related protein Rab-6A
P61027	Ras-related protein Rab-10
P99029	Peroxiredoxin-5, mitochondrial
P62962	Profilin-1
P06837	Neuromodulin
Q9DBJ1	Phosphoglycerate mutase 1
P15105	Glutamine synthetase
O08599	Syntaxin-binding protein 1
P07901	Heat shock protein HSP 90-alpha
Q61598	Rab GDP dissociation inhibitor beta
P50396	Rab GDP dissociation inhibitor alpha
Q60932	Voltage-dependent anion-selective channel protein 1
P61922	4-aminobutyrate aminotransferase, mitochondrial
Q60829	Protein phosphatase 1 regulatory subunit 1B
P10126	Elongation factor 1-alpha 1
Q9DB20	ATP synthase subunit O, mitochondrial
Q8BG39	Synaptic vesicle glycoprotein 2B
P60761	Neurogranin
O88935	Synapsin-1
P02088	Hemoglobin subunit beta-1
P17710	Hexokinase-1
P34884	Macrophage migration inhibitory factor
Q62425	Cytochrome c oxidase subunit NDUFA4
P01942	Hemoglobin subunit alpha
P06745	Glucose-6-phosphate isomerase
Q61548	Clathrin coat assembly protein AP180
Q61885	Myelin-oligodendrocyte glycoprotein
P07724	Serum albumin
P61205	ADP-ribosylation factor 3
P17426	AP-2 complex subunit alpha-1
Q8R191	Synaptogyrin-3
P10649	Glutathione S-transferase Mu 1
Q9WTT4	V-type proton ATPase subunit G 2
Q9DBG3	AP-2 complex subunit beta
Q91V12	Cytosolic acyl coenzyme A thioester hydrolase
P03995	Glial fibrillary acidic protein
O55100	Synaptogyrin-1
Q9ES97	Reticulon-3
Q91V61	Sideroflexin-3
P61264	Syntaxin-1B
Q64332	Synapsin-2
Q64433	10 kDa heat shock protein, mitochondrial
Q9CR16	Peptidyl-prolyl cis-trans isomerase D
Q9R0P9	Ubiquitin carboxyl-terminal hydrolase isozyme L1
Q9DB77	Cytochrome b-c1 complex subunit 2, mitochondrial
Q9CPQ8	ATP synthase subunit g, mitochondrial
Q9CZU6	Citrate synthase, mitochondrial
A2ASS6	Titin
Q9JIS5	Synaptic vesicle glycoprotein 2A
P63168	Dynein light chain 1, cytoplasmic
Q99KI0	Aconitate hydratase, mitochondrial
Q9DAK9	14 kDa phosphohistidine phosphatase
P62827	GTP-binding nuclear protein Ran
P39053	Dynamin-1
Q9R0P5	Destrin
P24549	Retinal dehydrogenase 1
P46460	Vesicle-fusing ATPase
Q8BI08	Protein MAL2
Q9D164	FXYD domain-containing ion transport regulator 6
Q01853	Transitional endoplasmic reticulum ATPase
Q9CZC8	Secernin-1
P11404	Fatty acid-binding protein, heart
A2AAJ9	Obscurin
Q9D3D9	ATP synthase subunit delta, mitochondrial
P68181	cAMP-dependent protein kinase catalytic subunit beta
P30275	Creatine kinase U-type, mitochondrial
Q8BG32	26S proteasome non-ATPase regulatory subunit 11
Q9Z0E0	Neurochondrin
P05063	Fructose-bisphosphate aldolase C
Q9CR62	Mitochondrial 2-oxoglutarate/malate carrier protein
P12658	Calbindin
P62814	V-type proton ATPase subunit B, brain isoform
P26443	Glutamate dehydrogenase 1, mitochondrial
P00158	Cytochrome b
Q01065	Calcium/calmodulin-dependent 3',5'-cyclic nucleotide phosphodiesterase 1B
P28184	Metallothionein-3
P43024	Cytochrome c oxidase subunit 6A1, mitochondrial
Q9DBU0	Transmembrane 9 superfamily member 1
P54227	Stathmin
P59648	FXYD domain-containing ion transport regulator 7
P26645	Myristoylated alanine-rich C-kinase substrate
P62141	Serine/threonine-protein phosphatase PP1-beta catalytic subunit
O55131	Septin-7
P60766	Cell division control protein 42 homolog
Q99PT1	Rho GDP-dissociation inhibitor 1
Q9DCL9	Multifunctional protein ADE2
P05201	Aspartate aminotransferase, cytoplasmic
Q9D8N0	Elongation factor 1-gamma
O08807	Peroxiredoxin-4
O08709	Peroxiredoxin-6
Q5M8N0	CB1 cannabinoid receptor-interacting protein 1
Q9D2G2	Dihydrolipoyllysine-residue succinyltransferase component of 2-oxoglutarate dehydrogenase complex, mitochondrial
Q9D6R2	Isocitrate dehydrogenase [NAD] subunit alpha, mitochondrial
Q61171	Peroxiredoxin-2
P28661	Septin-4
Q9D6M3	Mitochondrial glutamate carrier 1
Q91YE6	Importin-9
P50518	V-type proton ATPase subunit E 1
Q9D0J8	Parathymosin
A2A935	PR domain zinc finger protein 16
Q8R5F7	Interferon-induced helicase C domain-containing protein 1
Q9R111	Guanine deaminase
Q9CQI3	Glia maturation factor beta
P00920	Carbonic anhydrase 2
Q91XP5	Glycine receptor subunit alpha-3
Q78PG9	Coiled-coil domain-containing protein 25
Q9CWZ7	Gamma-soluble NSF attachment protein
Q9CQQ7	ATP synthase F(0) complex subunit B1, mitochondrial
Q3UHL1	CaM kinase-like vesicle-associated protein
Q69Z38	Pseudopodium-enriched atypical kinase 1
Q91VR2	ATP synthase subunit gamma, mitochondrial
P53994	Ras-related protein Rab-2A
Q7TQD2	Tubulin polymerization-promoting protein
P00405	Cytochrome c oxidase subunit 2
P67778	Prohibitin
P56135	ATP synthase subunit f, mitochondrial
Q61735	Leukocyte surface antigen CD47
Q8BMF4	Dihydrolipoyllysine-residue acetyltransferase component of pyruvate dehydrogenase complex, mitochondrial
P63054	Purkinje cell protein 4
Q61644	Protein kinase C and casein kinase substrate in neurons protein 1
O54927	WD repeat and SOCS box-containing protein 1
Q9CQZ5	NADH dehydrogenase [ubiquinone] 1 alpha subcomplex subunit 6
Q6PDI5	Proteasome-associated protein ECM29 homolog
Q9QZQ1	Afadin
Q9JJV2	Profilin-2
Q61206	Platelet-activating factor acetylhydrolase IB subunit beta
Q9D051	Pyruvate dehydrogenase E1 component subunit beta, mitochondrial
P35486	Pyruvate dehydrogenase E1 component subunit alpha, somatic form, mitochondrial
P20108	Thioredoxin-dependent peroxide reductase, mitochondrial
A2A690	Protein TANC2
E5FYH1	Testis- and ovary-specific PAZ domain-containing protein 1
P26350	Prothymosin alpha
Q99LX0	Protein deglycase DJ-1
A3KGB4	TBC1 domain family member 8B
Q5H8B9	FRAS1-related extracellular matrix protein 3
Q6P9L6	Kinesin-like protein KIF15
Q8VDP6	CDP-diacylglycerol--inositol 3-phosphatidyltransferase
P62748	Hippocalcin-like protein 1
Q6ZQA0	Neurobeachin-like protein 2
Q9QXL2	Kinesin-like protein KIF21A
P35802	Neuronal membrane glycoprotein M6-a
Q60664	Lymphoid-restricted membrane protein
P63213	Guanine nucleotide-binding protein G(I)/G(S)/G(O) subunit gamma-2
Q8R2T8	General transcription factor 3C polypeptide 5
Q6P542	ATP-binding cassette sub-family F member 1
P15532	Nucleoside diphosphate kinase A
Q3UTH8	Rho guanine nucleotide exchange factor 9
Q8BK64	Activator of 90 kDa heat shock protein ATPase homolog 1
B2RXC1	Trafficking protein particle complex subunit 11
P62746	Rho-related GTP-binding protein RhoB
Q3V0J4	Ankyrin repeat domain-containing protein 53
Q3UHK3	Protein GREB1
Q60692	Proteasome subunit beta type-6
Q0VGY8	Protein TANC1
P20065	Thymosin beta-4
P00015	Cytochrome c, testis-specific
Q6PGC1	ATP-dependent RNA helicase Dhx29
Q6PEM6	GRAM domain-containing protein 3
Q8C804	Spindle and centriole-associated protein 1
Q03963	Interferon-induced, double-stranded RNA-activated protein kinase
P38647	Stress-70 protein, mitochondrial
Q6PA06	Atlastin-2
Q8CGK3	Lon protease homolog, mitochondrial
Q8K298	Actin-binding protein anillin
Q8CG47	Structural maintenance of chromosomes protein 4
P31648	Sodium- and chloride-dependent GABA transporter 1
Q8CEZ4	Uncharacterized protein C2orf54 homolog
Q61553	Fascin
Q9DCS9	NADH dehydrogenase [ubiquinone] 1 beta subcomplex subunit 10
P26039	Talin-1
P70296	Phosphatidylethanolamine-binding protein 1
Q9DC53	Copine-8
Q8K2P2	Protein FAM83A
Q9EQB9	Zinc finger protein 287
Q6P5H2	Nestin
Q78YY6	DnaJ homolog subfamily C member 15
Q60698	Ski oncogene
P56391	Cytochrome c oxidase subunit 6B1
Q8C6S9	Cilia- and flagella-associated protein 54
Q9EQF6	Dihydropyrimidinase-related protein 5
Q7TNU7	LETM1 domain-containing protein LETM2, mitochondrial
Q8C170	Unconventional myosin-IXa
Q8CEC6	Peptidylprolyl isomerase domain and WD repeat-containing protein 1
Q9D787	Peptidyl-prolyl cis-trans isomerase-like 2
Q5DTI8	Extended synaptotagmin-3
Q05909	Receptor-type tyrosine-protein phosphatase gamma
Q99LI7	Cleavage stimulation factor subunit 3
P35803	Neuronal membrane glycoprotein M6-b
Q9D1P4	Cysteine and histidine-rich domain-containing protein 1
Q571G4	Protein lin-54 homolog
A2ABV5	Mediator of RNA polymerase II transcription subunit 14
A2AL36	Centriolin
Q8QZZ7	EKC/KEOPS complex subunit Tprkb
P07351	Interferon alpha-4
Q9CZV8	F-box/LRR-repeat protein 20
