# Supplementary material for: Arsenic alters nitric oxide signaling similar to autism spectrum disorder and Alzheimer’s disease-associated mutations
Source: Transl Psychiatry. 2022 Mar 28;12:127. doi: 10.1038/s41398-022-01890-5 (PMC8964747; doi:10.1038/s41398-022-01890-5)
Supplement: Supplementary file 11 — Supp. Table 2 [file 41398_2022_1890_MOESM11_ESM.xlsx]

## Sheet: Control
accession_number	entry_name
P06745	Glucose-6-phosphate isomerase
P05202	Aspartate aminotransferase, mitochondrial
P09671	Superoxide dismutase [Mn], mitochondrial
P05201	Aspartate aminotransferase, cytoplasmic
P17742	Peptidyl-prolyl cis-trans isomerase A
P11404	Fatty acid-binding protein, heart
P08228	Superoxide dismutase [Cu-Zn]
P28184	Metallothionein-3
P61922	4-aminobutyrate aminotransferase, mitochondrial
P60710	Actin, cytoplasmic 1
P0DP26	Calmodulin-1
P26350	Prothymosin alpha
P0CG50	Polyubiquitin-C
O88342	WD repeat-containing protein 1
Q9CPU0	Lactoylglutathione lyase
P00920	Carbonic anhydrase 2
Q8K183	Pyridoxal kinase
P63044	Vesicle-associated membrane protein 2
P40142	Transketolase
Q7TQF7	Amphiphysin
Q9R111	Guanine deaminase
P63054	Calmodulin regulator protein PCP4
P14873	Microtubule-associated protein 1B
P34884	Macrophage migration inhibitory factor
O08553	Dihydropyrimidinase-related protein 2
P63328	Serine/threonine-protein phosphatase 2B catalytic subunit alpha isoform
Q9D3D9	ATP synthase subunit delta, mitochondrial
P49722	Proteasome subunit alpha type-2
Q8VIN1	Phosphatidylethanolamine-binding protein 2
P16014	Secretogranin-1
Q9D0J8	Parathymosin
P47738	Aldehyde dehydrogenase, mitochondrial
Q9R1P4	Proteasome subunit alpha type-1
P07724	Serum albumin
P17183	Gamma-enolase
P00493	Hypoxanthine-guanine phosphoribosyltransferase
Q9ES97	Reticulon-3
Q9DBJ1	Phosphoglycerate mutase 1
P15105	Glutamine synthetase
P20357	Microtubule-associated protein 2
A2ASS6	Titin
P02802	Metallothionein-1
P63101	14-3-3 protein zeta/delta
Q8R4S0	Protein phosphatase 1 regulatory subunit 14C
P03893	NADH-ubiquinone oxidoreductase chain 2
Q91XV3	Brain acid soluble protein 1
P10637	Microtubule-associated protein tau
Q8C9J3	Sperm flagellar protein 2
E9PUL5	Proline-rich transmembrane protein 2
P20065	Thymosin beta-4
O35083	1-acyl-sn-glycerol-3-phosphate acyltransferase alpha
Q6ZQ06	Centrosomal protein of 162 kDa
P63248	cAMP-dependent protein kinase inhibitor alpha
Q9QYR6	Microtubule-associated protein 1A
Q80V62	Fanconi anemia group D2 protein homolog
P28798	Granulins
Q04447	Creatine kinase B-type
P60761	Neurogranin
Q64511	DNA topoisomerase 2-beta
Q61792	LIM and SH3 domain protein 1
Q9EPK7	Exportin-7
O88935	Synapsin-1
A2RSQ0	DENN domain-containing protein 5B
Q9DB16	Calcium-binding protein 39-like
Q9JKC6	Cell cycle exit and neuronal differentiation protein 1
Q7SIG6	Arf-GAP with SH3 domain, ANK repeat and PH domain-containing protein 2
P63213	Guanine nucleotide-binding protein G(I)/G(S)/G(O) subunit gamma-2
Q9QWT9	Kinesin-like protein KIFC1
P36368	Epidermal growth factor-binding protein type B
Q8BMA6	Signal recognition particle subunit SRP68
Q9WV27	Sodium/potassium-transporting ATPase subunit alpha-4
Q61838	Pregnancy zone protein
Q5U405	Transmembrane protease serine 13
Q6VGS5	Protein Daple
Q6ZPF3	T-lymphoma invasion and metastasis-inducing protein 2
Q91Z58	Uncharacterized protein C6orf132 homolog
Q99M74	Keratin, type II cuticular Hb2
Q9JJU8	SH3 domain-binding glutamic acid-rich-like protein
P49710	Hematopoietic lineage cell-specific protein
P14152	Malate dehydrogenase, cytoplasmic
Q69Z26	Contactin-4
A2ARV4	Low-density lipoprotein receptor-related protein 2
Q8BUY8	G-protein coupled receptor-associated sorting protein 2
Q3TUF7	YEATS domain-containing protein 2
Q810U4	Neuronal cell adhesion molecule
P97857	A disintegrin and metalloproteinase with thrombospondin motifs 1
Q148W8	Inactive dual specificity phosphatase 27
Q70KF4	Cardiomyopathy-associated protein 5
Q8BK30	NADH dehydrogenase [ubiquinone] flavoprotein 3, mitochondrial
C4P6S0	Sperm head and tail associated protein
P60840	Alpha-endosulfine
Q60664	Lymphoid-restricted membrane protein
Q8BMD7	MORC family CW-type zinc finger protein 4
Q4KL35	PDZ domain-containing protein MAGIX
P43274	Histone H1.4
Q07832	Serine/threonine-protein kinase PLK1
P56480	ATP synthase subunit beta, mitochondrial
P10166	Protein L-Myc
O35161	Cadherin EGF LAG seven-pass G-type receptor 1
Q8K440	ATP-binding cassette sub-family A member 8-B
Q3UVX5	Metabotropic glutamate receptor 5
Q4PZA2	Endothelin-converting enzyme 1
Q8BLY3	Leucine-rich repeat and fibronectin type-III domain-containing protein 3
Q64464	Cytochrome P450 3A13
P15089	Mast cell carboxypeptidase A
Q66X01	NACHT, LRR and PYD domains-containing protein 9C
Q8BTT6	Digestive organ expansion factor homolog
B2RRE4	Zinc finger protein 518B
P49290	Eosinophil peroxidase
Q8K3P0	Short-chain dehydrogenase/reductase family 9C member 7
Q62504	Msx2-interacting protein
Q8K2P1	Leucine rich adaptor protein 1-like
Q8CEE0	Centrosomal protein of 57 kDa
Q91ZU6	Dystonin
Q80Y86	Mitogen-activated protein kinase 15
Q8BRU6	Synaptic vesicular amine transporter
Q9D9R3	Spermatogenesis-associated protein 9
Q64434	Protein-tyrosine kinase 6
Q9D321	Probable UDP-sugar transporter protein SLC35A4
Q3TYA6	M-phase phosphoprotein 8
Q9D2V8	Major facilitator superfamily domain-containing protein 10
Q93092	Transaldolase
Q9ESF1	Otoferlin
O35174	Potassium voltage-gated channel subfamily S member 2
Q9CQT7	Desumoylating isopeptidase 1
Q8C0G2	TRAF3-interacting JNK-activating modulator
E9PZM4	Chromodomain-helicase-DNA-binding protein 2
Q8K424	Transient receptor potential cation channel subfamily V member 3
P62259	14-3-3 protein epsilon
Q8BZ25	Ankyrin repeat and protein kinase domain-containing protein 1
O88543	COP9 signalosome complex subunit 3
Q61493	DNA polymerase zeta catalytic subunit
Q9ERU9	E3 SUMO-protein ligase RanBP2
P70170	ATP-binding cassette sub-family C member 9
Q08535	Secretin
Q3UK78	Polycomb group RING finger protein 5
Q6P5H2	Nestin
O35451	Cyclic AMP-dependent transcription factor ATF-6 beta
Q61191	Host cell factor 1
Q9WVB4	Slit homolog 3 protein
Q8CFA1	Interleukin-1 receptor-associated kinase-like 2
Q3UVY5	Pecanex-like protein 4
Q9QUK3	Protein CLN8
O54774	AP-3 complex subunit delta-1
P53995	Anaphase-promoting complex subunit 1
Q3U3E2	Protein FAM117B
Q8BH58	TIP41-like protein
Q924N4	Solute carrier family 12 member 6
Q9WTR6	Cystine/glutamate transporter
Q0HA38	Tetratricopeptide repeat protein 21B
Q69ZF8	E3 ubiquitin-protein ligase MSL2
Q8K2A7	Integrator complex subunit 10
Q8K341	Alpha-tubulin N-acetyltransferase 1
Q99KF1	Transmembrane emp24 domain-containing protein 9
Q6P9K9	Neurexin-3
P48302	Endothelin receptor type B
Q8JZZ7	Adhesion G protein-coupled receptor L2
Q8BVN4	Transcription termination factor 4, mitochondrial
Q8BMB0	BRCA2-interacting transcriptional repressor EMSY
Q8BRT1	CLIP-associating protein 2
Q3TDX8	Cytochrome b5 reductase 4
A6X935	Inter alpha-trypsin inhibitor, heavy chain 4
Q8K4J2	Transcription factor COE4
Q3U6B2	G-protein coupled receptor 183
Q3TLI0	Trafficking protein particle complex subunit 10
Q9JLC8	Sacsin
P10146	C-C motif chemokine 1
Q922U2	Keratin, type II cytoskeletal 5
Q6IFZ6	Keratin, type II cytoskeletal 1b
Q8VED5	Keratin, type II cytoskeletal 79
Q6NXH9	Keratin, type II cytoskeletal 73
Q3UV17	Keratin, type II cytoskeletal 2 oral
P08249	Malate dehydrogenase, mitochondrial
P17751	Triosephosphate isomerase
Q3TTY5	Keratin, type II cytoskeletal 2 epidermal
P02535	Keratin, type I cytoskeletal 10
Q61781	Keratin, type I cytoskeletal 14
P08730	Keratin, type I cytoskeletal 13
Q6IFX2	Keratin, type I cytoskeletal 42

## Sheet: 0.1ppm
accession_number	entry_name
P06745	Glucose-6-phosphate isomerase
P17751	Triosephosphate isomerase
P05202	Aspartate aminotransferase, mitochondrial
P08249	Malate dehydrogenase, mitochondrial
Q922U2	Keratin, type II cytoskeletal 5
Q6IFZ6	Keratin, type II cytoskeletal 1b
Q6NXH9	Keratin, type II cytoskeletal 73
Q8VED5	Keratin, type II cytoskeletal 79
Q3UV17	Keratin, type II cytoskeletal 2 oral
P09671	Superoxide dismutase [Mn], mitochondrial
P40142	Transketolase
P17742	Peptidyl-prolyl cis-trans isomerase A
O88342	WD repeat-containing protein 1
P14873	Microtubule-associated protein 1B
P0DP26	Calmodulin-1
P11404	Fatty acid-binding protein, heart
P17183	Gamma-enolase
Q61781	Keratin, type I cytoskeletal 14
Q6IFX2	Keratin, type I cytoskeletal 42
Q3TTY5	Keratin, type II cytoskeletal 2 epidermal
Q8K183	Pyridoxal kinase
O08553	Dihydropyrimidinase-related protein 2
P28184	Metallothionein-3
P61922	4-aminobutyrate aminotransferase, mitochondrial
P70296	Phosphatidylethanolamine-binding protein 1
P00920	Carbonic anhydrase 2
P0CG50	Polyubiquitin-C
P00493	Hypoxanthine-guanine phosphoribosyltransferase
P63328	Serine/threonine-protein phosphatase 2B catalytic subunit alpha isoform
P08228	Superoxide dismutase [Cu-Zn]
Q9CPU0	Lactoylglutathione lyase
P05201	Aspartate aminotransferase, cytoplasmic
P60710	Actin, cytoplasmic 1
P20357	Microtubule-associated protein 2
Q9ES97	Reticulon-3
P26350	Prothymosin alpha
P63044	Vesicle-associated membrane protein 2
Q7TQF7	Amphiphysin
Q9R111	Guanine deaminase
Q9D3D9	ATP synthase subunit delta, mitochondrial
Q9D172	ES1 protein homolog, mitochondrial
P63017	Heat shock cognate 71 kDa protein
P34884	Macrophage migration inhibitory factor
P02802	Metallothionein-1
P16014	Secretogranin-1
P63101	14-3-3 protein zeta/delta
Q9D0J8	Parathymosin
Q9JJV2	Profilin-2
P15105	Glutamine synthetase
O88696	ATP-dependent Clp protease proteolytic subunit, mitochondrial
Q04447	Creatine kinase B-type
Q61838	Pregnancy zone protein
Q8K0T0	Reticulon-1
P10637	Microtubule-associated protein tau
Q60829	Protein phosphatase 1 regulatory subunit 1B
P08730	Keratin, type I cytoskeletal 13
P47738	Aldehyde dehydrogenase, mitochondrial
Q8R4S0	Protein phosphatase 1 regulatory subunit 14C
Q5H8C4	Vacuolar protein sorting-associated protein 13A
E9PUL5	Proline-rich transmembrane protein 2
Q9Z0P4	Paralemmin-1
P51855	Glutathione synthetase
Q64464	Cytochrome P450 3A13
P61971	Nuclear transport factor 2
P63318	Protein kinase C gamma type
P07724	Serum albumin
O55023	Inositol monophosphatase 1
Q61792	LIM and SH3 domain protein 1
P20065	Thymosin beta-4
O35083	1-acyl-sn-glycerol-3-phosphate acyltransferase alpha
Q8BUY8	G-protein coupled receptor-associated sorting protein 2
Q9CX34	Protein SGT1 homolog
A2ALS5	Rap1 GTPase-activating protein 1
Q3TXS7	26S proteasome non-ATPase regulatory subunit 1
A2RSQ0	DENN domain-containing protein 5B
Q9D8U8	Sorting nexin-5
Q66JQ7	Kinetochore scaffold 1
Q80V62	Fanconi anemia group D2 protein homolog
P36368	Epidermal growth factor-binding protein type B
Q8C1W1	Vasohibin-1
Q9JJU8	SH3 domain-binding glutamic acid-rich-like protein
Q91Z58	Uncharacterized protein C6orf132 homolog
Q7SIG6	Arf-GAP with SH3 domain, ANK repeat and PH domain-containing protein 2
Q8VHE6	Dynein heavy chain 5, axonemal
Q14B02	E3 ubiquitin-protein ligase RNF133
Q9JKC6	Cell cycle exit and neuronal differentiation protein 1
P49710	Hematopoietic lineage cell-specific protein
Q64291	Keratin, type I cytoskeletal 12
Q6ZQ06	Centrosomal protein of 162 kDa
Q9EPA7	Nicotinamide/nicotinic acid mononucleotide adenylyltransferase 1
O35174	Potassium voltage-gated channel subfamily S member 2
Q9WV80	Sorting nexin-1
Q91VW3	SH3 domain-binding glutamic acid-rich-like protein 3
Q6PGB6	N-alpha-acetyltransferase 50
Q8K424	Transient receptor potential cation channel subfamily V member 3
Q9QYR6	Microtubule-associated protein 1A
Q5U405	Transmembrane protease serine 13
P63213	Guanine nucleotide-binding protein G(I)/G(S)/G(O) subunit gamma-2
Q8BQ48	Centrosomal protein of 295 kDa
Q6ZQ88	Lysine-specific histone demethylase 1A
Q9D6Y7	Mitochondrial peptide methionine sulfoxide reductase
Q8JZZ7	Adhesion G protein-coupled receptor L2
Q80WC3	Trinucleotide repeat-containing gene 18 protein
Q3TX51	Leucine-rich repeat-containing protein 28
Q8VDH1	F-box only protein 21
Q9WVL5	MORC family CW-type zinc finger protein 1
Q5DTU0	Actin filament-associated protein 1-like 2
Q9DB16	Calcium-binding protein 39-like
Q99JR5	Tubulointerstitial nephritis antigen-like
Q8R149	BUD13 homolog
Q8BRT1	CLIP-associating protein 2
Q148W8	Inactive dual specificity phosphatase 27
O35451	Cyclic AMP-dependent transcription factor ATF-6 beta
Q6ZQ38	Cullin-associated NEDD8-dissociated protein 1
Q8BP48	Methionine aminopeptidase 1
P49290	Eosinophil peroxidase
Q9R1P4	Proteasome subunit alpha type-1
Q3UYV9	Nuclear cap-binding protein subunit 1
O54991	Contactin-associated protein 1
Q91XV3	Brain acid soluble protein 1
B2RUI1	Zinc finger protein 551
Q9JLG4	Polycystic kidney disease 2-like 2 protein
A6H584	Collagen alpha-5(VI) chain
Q9D5V5	Cullin-5
Q8K0E3	Sodium/myo-inositol cotransporter 2
Q3U182	CREB-regulated transcription coactivator 2
Q7TQB8	Taste receptor type 2 member 40
Q99K74	Mediator of RNA polymerase II transcription subunit 24
Q7TNV9	Beta-defensin 14
Q80Y86	Mitogen-activated protein kinase 15
P48302	Endothelin receptor type B
Q91WT9	Cystathionine beta-synthase
Q8BZ25	Ankyrin repeat and protein kinase domain-containing protein 1
Q8BVN4	Transcription termination factor 4, mitochondrial
Q9D805	Calpain-9
Q8BQ30	Phostensin
Q3V1V3	ESF1 homolog
O55106	Striatin
Q07832	Serine/threonine-protein kinase PLK1
Q3UQS8	RNA-binding protein 20
Q80UN9	tRNA dimethylallyltransferase
O54983	Ketimine reductase mu-crystallin
O88543	COP9 signalosome complex subunit 3
O35161	Cadherin EGF LAG seven-pass G-type receptor 1
O89001	Carboxypeptidase D
B2RRE4	Zinc finger protein 518B
Q80WC1	Ubinuclein-2
Q9QYX7	Protein piccolo
Q6PDF3	Putative transporter SVOPL
Q99NG0	Helicase ARIP4
P30415	NK-tumor recognition protein
Q9R0C0	Biogenesis of lysosome-related organelles complex 1 subunit 6

## Sheet: 1ppm
accession_number	entry_name
P05202	Aspartate aminotransferase, mitochondrial
P11404	Fatty acid-binding protein, heart
P68369	Tubulin alpha-1A chain
P06745	Glucose-6-phosphate isomerase
Q91XV3	Brain acid soluble protein 1
P26350	Prothymosin alpha
P0DP26	Calmodulin-1
P17742	Peptidyl-prolyl cis-trans isomerase A
P28184	Metallothionein-3
P05201	Aspartate aminotransferase, cytoplasmic
P60710	Actin, cytoplasmic 1
P63260	Actin, cytoplasmic 2
P70296	Phosphatidylethanolamine-binding protein 1
P0CG50	Polyubiquitin-C
P40142	Transketolase
Q9R1P4	Proteasome subunit alpha type-1
P02802	Metallothionein-1
P20357	Microtubule-associated protein 2
Q7TQF7	Amphiphysin
P16858	Glyceraldehyde-3-phosphate dehydrogenase
O88935	Synapsin-1
Q9R111	Guanine deaminase
P17183	Gamma-enolase
P60761	Neurogranin
P63101	14-3-3 protein zeta/delta
P68254	14-3-3 protein theta
P62259	14-3-3 protein epsilon
Q9ES97	Reticulon-3
P43006	Excitatory amino acid transporter 2
P63044	Vesicle-associated membrane protein 2
P16014	Secretogranin-1
P63328	Serine/threonine-protein phosphatase 2B catalytic subunit alpha isoform
P61922	4-aminobutyrate aminotransferase, mitochondrial
Q9CR21	Acyl carrier protein, mitochondrial
O08553	Dihydropyrimidinase-related protein 2
P63054	Calmodulin regulator protein PCP4
Q9D3D9	ATP synthase subunit delta, mitochondrial
Q8K183	Pyridoxal kinase
P19001	Keratin, type I cytoskeletal 19
P07724	Serum albumin
Q9D2U9	Histone H2B type 3-A
Q9CPU0	Lactoylglutathione lyase
Q02257	Junction plakoglobin
Q9DBF1	Alpha-aminoadipic semialdehyde dehydrogenase
P49722	Proteasome subunit alpha type-2
Q9D0J8	Parathymosin
Q99PT1	Rho GDP-dissociation inhibitor 1
Q6ZQ06	Centrosomal protein of 162 kDa
O55023	Inositol monophosphatase 1
Q61792	LIM and SH3 domain protein 1
P00920	Carbonic anhydrase 2
E9PUL5	Proline-rich transmembrane protein 2
P17751	Triosephosphate isomerase
P56480	ATP synthase subunit beta, mitochondrial
Q9Z0P4	Paralemmin-1
P14873	Microtubule-associated protein 1B
Q8K0T0	Reticulon-1
P63248	cAMP-dependent protein kinase inhibitor alpha
Q64436	Potassium-transporting ATPase alpha chain 1
P34884	Macrophage migration inhibitory factor
Q9QYR6	Microtubule-associated protein 1A
P31786	Acyl-CoA-binding protein
P02798	Metallothionein-2
P43274	Histone H1.4
P04370	Myelin basic protein
P18760	Cofilin-1
Q9R1P3	Proteasome subunit beta type-2
P15105	Glutamine synthetase
P23116	Eukaryotic translation initiation factor 3 subunit A
P63213	Guanine nucleotide-binding protein G(I)/G(S)/G(O) subunit gamma-2
A2AQ07	Tubulin beta-1 chain
P46735	Unconventional myosin-Ib
O55029	Coatomer subunit beta'
O35083	1-acyl-sn-glycerol-3-phosphate acyltransferase alpha
Q9JKC6	Cell cycle exit and neuronal differentiation protein 1
P20065	Thymosin beta-4
Q8BUY8	G-protein coupled receptor-associated sorting protein 2
Q80T79	CUB and sushi domain-containing protein 3
E9PY46	Intraflagellar transport protein 140 homolog
B2RW38	Cilia- and flagella-associated protein 58
Q6P5H2	Nestin
Q80TE0	RNA polymerase II-associated protein 1
Q8C1W1	Vasohibin-1
Q62442	Vesicle-associated membrane protein 1
P08228	Superoxide dismutase [Cu-Zn]
Q04447	Creatine kinase B-type
Q64434	Protein-tyrosine kinase 6
Q922J3	CAP-Gly domain-containing linker protein 1
Q99N50	Synaptotagmin-like protein 2
P97857	A disintegrin and metalloproteinase with thrombospondin motifs 1
P68404	Protein kinase C beta type
Q91Z58	Uncharacterized protein C6orf132 homolog
Q9R1S8	Calpain-7
Q64291	Keratin, type I cytoskeletal 12
A2ASS6	Titin
Q61838	Pregnancy zone protein
Q60664	Lymphoid-restricted membrane protein
O55234	Proteasome subunit beta type-5
Q8BYJ6	TBC1 domain family member 4
Q8CDG5	CREB3 regulatory factor
Q80V62	Fanconi anemia group D2 protein homolog
Q9QUM9	Proteasome subunit alpha type-6
P36368	Epidermal growth factor-binding protein type B
Q60829	Protein phosphatase 1 regulatory subunit 1B
Q8K0S9	snRNA-activating protein complex subunit 1
P49710	Hematopoietic lineage cell-specific protein
Q9WVB4	Slit homolog 3 protein
Q3U3E2	Protein FAM117B
Q8C4S8	DENN domain-containing protein 2A
Q03265	ATP synthase subunit alpha, mitochondrial
Q5U405	Transmembrane protease serine 13
Q3UL36	Arginine and glutamate-rich protein 1
O35174	Potassium voltage-gated channel subfamily S member 2
Q60813	Disintegrin and metalloproteinase domain-containing protein 1a
C4P6S0	Sperm head and tail associated protein
Q0HA38	Tetratricopeptide repeat protein 21B
Q61171	Peroxiredoxin-2
P97431	Interferon regulatory factor 6
Q8CFA1	Interleukin-1 receptor-associated kinase-like 2
E9Q557	Desmoplakin
Q6VGS5	Protein Daple
Q9Z0X1	Apoptosis-inducing factor 1, mitochondrial
Q91V12	Cytosolic acyl coenzyme A thioester hydrolase
Q8BRT1	CLIP-associating protein 2
Q99KR8	Plasma alpha-L-fucosidase
E9PYL2	Proline-rich protein 12
A2ARV4	Low-density lipoprotein receptor-related protein 2
Q9EPN1	Neurobeachin
Q6NXY1	TBC1 domain family member 31
Q9QUK0	Cyclin-dependent kinase-like 2
Q14B02	E3 ubiquitin-protein ligase RNF133
Q5EG47	5'-AMP-activated protein kinase catalytic subunit alpha-1
Q925I1	ATPase family AAA domain-containing protein 3
Q9JJG7	Calcium-binding protein 8
Q9ERU9	E3 SUMO-protein ligase RanBP2
P57780	Alpha-actinin-4
Q3UPY5	Beta-galactosidase-1-like protein 2
Q8BKG3	Inactive tyrosine-protein kinase 7
Q3UUG6	TBC1 domain family member 24
P0C913	Overexpressed in colon carcinoma 1 protein homolog
P48302	Endothelin receptor type B
P21107	Tropomyosin alpha-3 chain
Q8CGC4	Protein LSM14 homolog B
Q8CGN4	BCL-6 corepressor
Q3TYA6	M-phase phosphoprotein 8
Q62504	Msx2-interacting protein
Q9ER35	Fructosamine-3-kinase
P05531	X-linked lymphocyte-regulated protein PM1
Q05816	Fatty acid-binding protein, epidermal
Q05AA6	Dystrophin-related protein 2
Q69ZF8	E3 ubiquitin-protein ligase MSL2
Q9JLG4	Polycystic kidney disease 2-like 2 protein
Q80VP2	Spermatogenesis-associated protein 7 homolog
Q9JIQ8	Transmembrane protease serine 2
Q920G3	Sialic acid-binding Ig-like lectin 5
Q62261	Spectrin beta chain, non-erythrocytic 1
Q640P4	Glycosyltransferase 8 domain-containing protein 2
Q8CDW1	Protein FAM228A
P42567	Epidermal growth factor receptor substrate 15
Q64337	Sequestosome-1
P63017	Heat shock cognate 71 kDa protein
P70312	Hyaluronan synthase 2
Q91VW3	SH3 domain-binding glutamic acid-rich-like protein 3
Q80Y86	Mitogen-activated protein kinase 15
Q5DU14	Unconventional myosin-XVI
Q9QXZ0	Microtubule-actin cross-linking factor 1
A2AJK6	Chromodomain-helicase-DNA-binding protein 7
O35927	Catenin delta-2
B2RRE4	Zinc finger protein 518B
Q9CZ52	Anthrax toxin receptor 1
Q3UU35	Ovostatin homolog
Q8BVN4	Transcription termination factor 4, mitochondrial
Q9JJZ6	Krueppel-like factor 13
Q8VHJ5	Serine/threonine-protein kinase MARK1
Q62240	Lysine-specific demethylase 5D
Q9D2V8	Major facilitator superfamily domain-containing protein 10
Q9DCU9	4-hydroxy-2-oxoglutarate aldolase, mitochondrial
Q8K424	Transient receptor potential cation channel subfamily V member 3
Q91ZS8	Double-stranded RNA-specific editase 1
D3YV10	Coiled-coil domain-containing protein 13
Q9D5A0	Sperm equatorial segment protein 1
Q9ET47	Espin
Q922U2	Keratin, type II cytoskeletal 5
Q6IFZ6	Keratin, type II cytoskeletal 1b
Q6NXH9	Keratin, type II cytoskeletal 73
P04104	Keratin, type II cytoskeletal 1
Q8VED5	Keratin, type II cytoskeletal 79
Q3UV17	Keratin, type II cytoskeletal 2 oral
P08249	Malate dehydrogenase, mitochondrial
P02535	Keratin, type I cytoskeletal 10
Q61781	Keratin, type I cytoskeletal 14
Q6IFX2	Keratin, type I cytoskeletal 42
Q3TTY5	Keratin, type II cytoskeletal 2 epidermal
