# Supplementary material for: Arsenic alters nitric oxide signaling similar to autism spectrum disorder and Alzheimer’s disease-associated mutations
Source: Transl Psychiatry. 2022 Mar 28;12:127. doi: 10.1038/s41398-022-01890-5 (PMC8964747; doi:10.1038/s41398-022-01890-5)
Supplement: Supplementary file 12 — Supp. Table 3 [file 41398_2022_1890_MOESM12_ESM.xlsx]

## Sheet: bp
Enrichment analysis report
Enrichment by GO Processes					wild type ST_genelist
#	Processes	Total	pValue	Min FDR	p-value	FDR	In Data	Network Objects from Active Data
1	mitochondrial ATP synthesis coupled proton transport	27	9.21389e-06	0.00933883	9.21389e-06	0.00933883	3	ATP5G2, ATP5G, ATP5H
2	energy coupled proton transport, down electrochemical gradient	36	2.22804e-05	0.00933883	2.22804e-05	0.00933883	3	ATP5G2, ATP5G, ATP5H
3	ATP synthesis coupled proton transport	36	2.22804e-05	0.00933883	2.22804e-05	0.00933883	3	ATP5G2, ATP5G, ATP5H
4	cristae formation	38	2.62696e-05	0.00933883	2.62696e-05	0.00933883	3	ATP5G2, ATP5G, ATP5H
5	ATP metabolic process	275	5.7472e-05	0.0145881	5.7472e-05	0.0145881	5	UQCR10, ATP5G2, ATP5G, ATP5H, PFKP
6	oxidative phosphorylation	144	6.65858e-05	0.0145881	6.65858e-05	0.0145881	4	UQCR10, ATP5G2, ATP5G, ATP5H
7	ATP biosynthetic process	53	7.18122e-05	0.0145881	7.18122e-05	0.0145881	3	ATP5G2, ATP5G, ATP5H
8	inner mitochondrial membrane organization	56	8.47092e-05	0.0150571	8.47092e-05	0.0150571	3	ATP5G2, ATP5G, ATP5H
9	cellular process	19110	0.000127129	0.0195345	0.000127129	0.0195345	37	Tubulin alpha, C2orf60, SYP, UQCR10, TTLL9, Reticulon 1, ANKS1, G-protein gamma, DNAH2, ATP5G2, DNJC1, LAMA3 (Epiligrin), OTC, EGF, NEK9, Myosin Va, Usp24, Dynein, axonemal, heavy chains, Olfr12, GNG7, ATP5G, RPL7, PEA15, TyrRS, SFRS7 (9G8), Ryanodine receptor 2, ATP5H, CP110, NANOS2, DARS2, CPSF3, ZFP41, VDAC 3, PFKP, SPATA5, Tubulin alpha-1C, Semaphorin 5B
10	purine ribonucleoside triphosphate biosynthetic process	69	0.000157948	0.0195345	0.000157948	0.0195345	3	ATP5G2, ATP5G, ATP5H
11	purine nucleoside triphosphate biosynthetic process	70	0.000164848	0.0195345	0.000164848	0.0195345	3	ATP5G2, ATP5G, ATP5H
12	behavioral fear response	70	0.000164848	0.0195345	0.000164848	0.0195345	3	G-protein gamma, GNG7, VDAC 3
13	behavioral defense response	74	0.000194401	0.0205469	0.000194401	0.0205469	3	G-protein gamma, GNG7, VDAC 3
14	ribonucleoside triphosphate biosynthetic process	75	0.00020229	0.0205469	0.00020229	0.0205469	3	ATP5G2, ATP5G, ATP5H
15	fear response	77	0.000218684	0.0207312	0.000218684	0.0207312	3	G-protein gamma, GNG7, VDAC 3
16	purine ribonucleoside triphosphate metabolic process	89	0.000335272	0.0280445	0.000335272	0.0280445	3	ATP5G2, ATP5G, ATP5H
17	nucleoside triphosphate biosynthetic process	89	0.000335272	0.0280445	0.000335272	0.0280445	3	ATP5G2, ATP5G, ATP5H
18	receptor guanylyl cyclase signaling pathway	19	0.000378022	0.0298352	0.000378022	0.0298352	2	G-protein gamma, GNG7
19	ribonucleoside triphosphate metabolic process	96	0.000418749	0.0298352	0.000418749	0.0298352	3	ATP5G2, ATP5G, ATP5H
20	response to 3,3',5-triiodo-L-thyronine	20	0.000419623	0.0298352	0.000419623	0.0298352	2	ATP5G2, ATP5G
21	purine nucleoside triphosphate metabolic process	99	0.000458251	0.0310301	0.000458251	0.0310301	3	ATP5G2, ATP5G, ATP5H
22	establishment of localization in cell	2437	0.000717822	0.0459602	0.000717822	0.0459602	11	Tubulin alpha, SYP, ATP5G2, Myosin Va, ATP5G, RPL7, SFRS7 (9G8), Ryanodine receptor 2, ATP5H, CPSF3, Tubulin alpha-1C
23	localization	7385	0.000743379	0.0459602	0.000743379	0.0459602	21	Tubulin alpha, SYP, ANKS1, G-protein gamma, DNAH2, ATP5G2, LAMA3 (Epiligrin), EGF, Myosin Va, Dynein, axonemal, heavy chains, ATP5G, RPL7, PEA15, SFRS7 (9G8), Ryanodine receptor 2, ATP5H, CP110, CPSF3, VDAC 3, Tubulin alpha-1C, Semaphorin 5B
24	mitochondrial transmembrane transport	120	0.000802715	0.0475609	0.000802715	0.0475609	3	ATP5G2, ATP5G, ATP5H
25	pore complex assembly	29	0.000888978	0.0505651	0.000888978	0.0505651	2	ATP5G2, ATP5G
26	nucleoside triphosphate metabolic process	130	0.00101196	0.0553465	0.00101196	0.0553465	3	ATP5G2, ATP5G, ATP5H
27	multicellular organismal response to stress	141	0.0012788	0.0673501	0.0012788	0.0673501	3	G-protein gamma, GNG7, VDAC 3
28	establishment of ER localization	1	0.00151963	0.069707	0.00151963	0.069707	1	Myosin Va
29	ornithine catabolic process	1	0.00151963	0.069707	0.00151963	0.069707	1	OTC
30	mitochondrial asparaginyl-tRNA aminoacylation	1	0.00151963	0.069707	0.00151963	0.069707	1	DARS2
31	establishment of endoplasmic reticulum localization to postsynapse	1	0.00151963	0.069707	0.00151963	0.069707	1	Myosin Va
32	generation of precursor metabolites and energy	588	0.0018581	0.0825693	0.0018581	0.0825693	5	UQCR10, ATP5G2, ATP5G, ATP5H, PFKP
33	microtubule-based process	887	0.00203294	0.0876013	0.00203294	0.0876013	6	Tubulin alpha, DNAH2, Myosin Va, Dynein, axonemal, heavy chains, CP110, Tubulin alpha-1C
34	cellular localization	3228	0.00215624	0.0888297	0.00215624	0.0888297	12	Tubulin alpha, SYP, ATP5G2, Myosin Va, ATP5G, RPL7, SFRS7 (9G8), Ryanodine receptor 2, ATP5H, CP110, CPSF3, Tubulin alpha-1C
35	response to organonitrogen compound	1960	0.00218639	0.0888297	0.00218639	0.0888297	9	SYP, G-protein gamma, ATP5G2, OTC, Myosin Va, ATP5G, PEA15, Ryanodine receptor 2, ATP5H
36	intracellular transport	1976	0.00231215	0.0913301	0.00231215	0.0913301	9	Tubulin alpha, ATP5G2, Myosin Va, ATP5G, RPL7, SFRS7 (9G8), ATP5H, CPSF3, Tubulin alpha-1C
37	tRNA aminoacylation for protein translation	49	0.00252622	0.0966757	0.00252622	0.0966757	2	TyrRS, DARS2
38	tRNA aminoacylation	52	0.00284029	0.0966757	0.00284029	0.0966757	2	TyrRS, DARS2
39	amino acid activation	53	0.00294886	0.0966757	0.00294886	0.0966757	2	TyrRS, DARS2
40	mitochondrial membrane organization	191	0.00303443	0.0966757	0.00303443	0.0966757	3	ATP5G2, ATP5G, ATP5H
41	tyrosyl-tRNA aminoacylation	2	0.00303702	0.0966757	0.00303702	0.0966757	1	TyrRS
42	regulation of SA node cell action potential	2	0.00303702	0.0966757	0.00303702	0.0966757	1	Ryanodine receptor 2
43	response to biotin	2	0.00303702	0.0966757	0.00303702	0.0966757	1	OTC
44	arginine biosynthetic process via ornithine	2	0.00303702	0.0966757	0.00303702	0.0966757	1	OTC
45	response to muscle stretch	54	0.00305936	0.0966757	0.00305936	0.0966757	2	ATP5G, Ryanodine receptor 2
46	proton transmembrane transport	195	0.00321673	0.098728	0.00321673	0.098728	3	ATP5G2, ATP5G, ATP5H
47	purine ribonucleotide biosynthetic process	197	0.00331036	0.098728	0.00331036	0.098728	3	ATP5G2, ATP5G, ATP5H
48	response to nitrogen compound	2085	0.00333259	0.098728	0.00333259	0.098728	9	SYP, G-protein gamma, ATP5G2, OTC, Myosin Va, ATP5G, PEA15, Ryanodine receptor 2, ATP5H
49	regulation of adenylate cyclase activity	57	0.00340236	0.0987379	0.00340236	0.0987379	2	G-protein gamma, GNG7
50	phosphorylation	1704	0.00350727	0.0997466	0.00350727	0.0997466	8	UQCR10, ATP5G2, EGF, NEK9, ATP5G, PEA15, ATP5H, PFKP

## Sheet: cc
Enrichment analysis report
Enrichment by GO Localizations					wild type ST_genelist
#	Localizations	Total	pValue	Min FDR	p-value	FDR	In Data	Network Objects from Active Data
1	smooth endoplasmic reticulum	47	3.65937e-05	0.00883516	3.65937e-05	0.00883516	3	Reticulon 1, Myosin Va, Ryanodine receptor 2
2	organelle	16581	8.48409e-05	0.00883516	8.48409e-05	0.00883516	34	Tubulin alpha, SYP, UQCR10, TTLL9, Reticulon 1, ANKS1, DNAH2, ATP5G2, ACTBL2, DNJC1, LAMA3 (Epiligrin), FAM136A, OTC, EGF, NEK9, Myosin Va, Usp24, GNG7, ATP5G, RPL7, PEA15, TyrRS, SFRS7 (9G8), Ryanodine receptor 2, ATP5H, CP110, NANOS2, DARS2, CPSF3, ZFP41, VDAC 3, PFKP, SPATA5, Tubulin alpha-1C
3	intracellular organelle	15724	9.33292e-05	0.00883516	9.33292e-05	0.00883516	33	Tubulin alpha, SYP, UQCR10, TTLL9, Reticulon 1, ANKS1, DNAH2, ATP5G2, ACTBL2, DNJC1, LAMA3 (Epiligrin), FAM136A, OTC, EGF, NEK9, Myosin Va, Usp24, ATP5G, RPL7, PEA15, TyrRS, SFRS7 (9G8), Ryanodine receptor 2, ATP5H, CP110, NANOS2, DARS2, CPSF3, ZFP41, VDAC 3, PFKP, SPATA5, Tubulin alpha-1C
4	mitochondrial proton-transporting ATP synthase complex, coupling factor F(o)	14	0.000163571	0.0116135	0.000163571	0.0116135	2	ATP5G2, ATP5H
5	proton-transporting ATP synthase complex, coupling factor F(o)	16	0.000215326	0.0122305	0.000215326	0.0122305	2	ATP5G2, ATP5H
6	cytoplasmic part	11571	0.000267677	0.0126701	0.000267677	0.0126701	27	SYP, UQCR10, Reticulon 1, ANKS1, DNAH2, ATP5G2, DNJC1, LAMA3 (Epiligrin), FAM136A, OTC, EGF, NEK9, Myosin Va, GNG7, ATP5G, RPL7, PEA15, TyrRS, Ryanodine receptor 2, ATP5H, CP110, NANOS2, DARS2, VDAC 3, PFKP, SPATA5, Tubulin alpha-1C
7	intracellular organelle part	11117	0.000414618	0.0134969	0.000414618	0.0134969	26	Tubulin alpha, SYP, UQCR10, TTLL9, Reticulon 1, ANKS1, DNAH2, ATP5G2, DNJC1, OTC, EGF, NEK9, Myosin Va, Usp24, ATP5G, RPL7, PEA15, TyrRS, SFRS7 (9G8), Ryanodine receptor 2, ATP5H, CP110, DARS2, CPSF3, VDAC 3, Tubulin alpha-1C
8	microtubule cytoskeleton	1404	0.000525002	0.0134969	0.000525002	0.0134969	8	Tubulin alpha, TTLL9, DNAH2, NEK9, Myosin Va, PEA15, CP110, Tubulin alpha-1C
9	mitochondrion	2181	0.000536469	0.0134969	0.000536469	0.0134969	10	UQCR10, ATP5G2, FAM136A, OTC, NEK9, ATP5G, ATP5H, DARS2, VDAC 3, SPATA5
10	mitochondrial proton-transporting ATP synthase complex	26	0.000578165	0.0134969	0.000578165	0.0134969	2	ATP5G2, ATP5H
11	microtubule	507	0.000604222	0.0134969	0.000604222	0.0134969	5	Tubulin alpha, TTLL9, DNAH2, Myosin Va, Tubulin alpha-1C
12	proton-transporting two-sector ATPase complex, proton-transporting domain	27	0.00062388	0.0134969	0.00062388	0.0134969	2	ATP5G2, ATP5H
13	proton-transporting ATP synthase complex	27	0.00062388	0.0134969	0.00062388	0.0134969	2	ATP5G2, ATP5H
14	organelle envelope	1475	0.000726875	0.0134969	0.000726875	0.0134969	8	UQCR10, ATP5G2, DNJC1, OTC, ATP5G, Ryanodine receptor 2, ATP5H, VDAC 3
15	envelope	1479	0.000739897	0.0134969	0.000739897	0.0134969	8	UQCR10, ATP5G2, DNJC1, OTC, ATP5G, Ryanodine receptor 2, ATP5H, VDAC 3
16	organelle part	11494	0.000760391	0.0134969	0.000760391	0.0134969	26	Tubulin alpha, SYP, UQCR10, TTLL9, Reticulon 1, ANKS1, DNAH2, ATP5G2, DNJC1, OTC, EGF, NEK9, Myosin Va, Usp24, ATP5G, RPL7, PEA15, TyrRS, SFRS7 (9G8), Ryanodine receptor 2, ATP5H, CP110, DARS2, CPSF3, VDAC 3, Tubulin alpha-1C
17	supramolecular fiber	1177	0.000958299	0.0137509	0.000958299	0.0137509	7	Tubulin alpha, TTLL9, DNAH2, Myosin Va, RPL7, Ryanodine receptor 2, Tubulin alpha-1C
18	protein-containing complex	6447	0.000960743	0.0137509	0.000960743	0.0137509	18	SYP, UQCR10, DNAH2, ATP5G2, LAMA3 (Epiligrin), EGF, Myosin Va, GNG7, RPL7, PEA15, TyrRS, Ryanodine receptor 2, ATP5H, CP110, NANOS2, CPSF3, VDAC 3, PFKP
19	supramolecular polymer	1183	0.000987195	0.0137509	0.000987195	0.0137509	7	Tubulin alpha, TTLL9, DNAH2, Myosin Va, RPL7, Ryanodine receptor 2, Tubulin alpha-1C
20	supramolecular complex	1185	0.000996979	0.0137509	0.000996979	0.0137509	7	Tubulin alpha, TTLL9, DNAH2, Myosin Va, RPL7, Ryanodine receptor 2, Tubulin alpha-1C
21	inner mitochondrial membrane protein complex	146	0.00104447	0.0137509	0.00104447	0.0137509	3	UQCR10, ATP5G2, ATP5H
22	mitochondrial membrane	867	0.00106521	0.0137509	0.00106521	0.0137509	6	UQCR10, ATP5G2, OTC, ATP5G, ATP5H, VDAC 3
23	mitochondrial part	1226	0.00121509	0.0144123	0.00121509	0.0144123	7	UQCR10, ATP5G2, OTC, ATP5G, ATP5H, DARS2, VDAC 3
24	mitochondrial inner membrane	593	0.00121794	0.0144123	0.00121794	0.0144123	5	UQCR10, ATP5G2, OTC, ATP5H, VDAC 3
25	actomyosin, myosin complex part	1	0.00136526	0.0152536	0.00136526	0.0152536	1	Myosin Va
26	mitochondrial envelope	914	0.00139646	0.0152536	0.00139646	0.0152536	6	UQCR10, ATP5G2, OTC, ATP5G, ATP5H, VDAC 3
27	organelle inner membrane	660	0.00194966	0.0205075	0.00194966	0.0205075	5	UQCR10, ATP5G2, OTC, ATP5H, VDAC 3
28	membrane-bounded organelle	15230	0.00206272	0.0209218	0.00206272	0.0209218	30	SYP, UQCR10, Reticulon 1, ANKS1, ATP5G2, ACTBL2, DNJC1, LAMA3 (Epiligrin), FAM136A, OTC, EGF, NEK9, Myosin Va, Usp24, GNG7, ATP5G, RPL7, PEA15, TyrRS, SFRS7 (9G8), Ryanodine receptor 2, ATP5H, NANOS2, DARS2, CPSF3, ZFP41, VDAC 3, PFKP, SPATA5, Tubulin alpha-1C
29	A band	54	0.00248505	0.0242172	0.00248505	0.0242172	2	RPL7, Ryanodine receptor 2
30	mitochondrial proton-transporting ATP synthase, stator stalk	2	0.0027287	0.0242172	0.0027287	0.0242172	1	ATP5H
31	vestibular calyx terminal	2	0.0027287	0.0242172	0.0027287	0.0242172	1	SYP
32	proton-transporting ATP synthase, stator stalk	2	0.0027287	0.0242172	0.0027287	0.0242172	1	ATP5H
33	proton-transporting two-sector ATPase complex	60	0.00305793	0.0261165	0.00305793	0.0261165	2	ATP5G2, ATP5H
34	cytoplasm	19002	0.00312662	0.0261165	0.00312662	0.0261165	34	C2orf60, SYP, UQCR10, TTLL9, Reticulon 1, ANKS1, G-protein gamma, DNAH2, ATP5G2, ACTBL2, DNJC1, LAMA3 (Epiligrin), FAM136A, OTC, EGF, NEK9, Myosin Va, Usp24, Dynein, axonemal, heavy chains, GNG7, ATP5G, RPL7, PEA15, TyrRS, SFRS7 (9G8), Ryanodine receptor 2, ATP5H, CP110, NANOS2, DARS2, VDAC 3, PFKP, SPATA5, Tubulin alpha-1C
35	6-phosphofructokinase complex	3	0.00409033	0.0322682	0.00409033	0.0322682	1	PFKP
36	laminin-3 complex	3	0.00409033	0.0322682	0.00409033	0.0322682	1	LAMA3 (Epiligrin)
37	cytoskeletal part	1993	0.00484994	0.0372265	0.00484994	0.0372265	8	Tubulin alpha, TTLL9, DNAH2, NEK9, Myosin Va, PEA15, CP110, Tubulin alpha-1C
38	intracellular membrane-bounded organelle	13619	0.00533705	0.0386462	0.00533705	0.0386462	27	UQCR10, Reticulon 1, ANKS1, ATP5G2, DNJC1, LAMA3 (Epiligrin), FAM136A, OTC, EGF, NEK9, Myosin Va, Usp24, ATP5G, RPL7, PEA15, TyrRS, SFRS7 (9G8), Ryanodine receptor 2, ATP5H, NANOS2, DARS2, CPSF3, ZFP41, VDAC 3, PFKP, SPATA5, Tubulin alpha-1C
39	laminin-5 complex	4	0.00545015	0.0386462	0.00545015	0.0386462	1	LAMA3 (Epiligrin)
40	mitochondrial membrane part	263	0.00552097	0.0386462	0.00552097	0.0386462	3	UQCR10, ATP5G2, ATP5H
41	synaptic vesicle	264	0.0055792	0.0386462	0.0055792	0.0386462	3	SYP, Myosin Va, VDAC 3
42	cytoskeleton	2578	0.00685143	0.0463287	0.00685143	0.0463287	9	Tubulin alpha, TTLL9, DNAH2, ACTBL2, NEK9, Myosin Va, PEA15, CP110, Tubulin alpha-1C
43	mitochondrial protein complex	298	0.0077832	0.0504951	0.0077832	0.0504951	3	UQCR10, ATP5G2, ATP5H
44	polymeric cytoskeletal fiber	916	0.00782319	0.0504951	0.00782319	0.0504951	5	Tubulin alpha, TTLL9, DNAH2, Myosin Va, Tubulin alpha-1C
45	intracellular part	22742	0.00815944	0.0514952	0.00815944	0.0514952	37	Tubulin alpha, C2orf60, SYP, UQCR10, TTLL9, Reticulon 1, ANKS1, G-protein gamma, DNAH2, ATP5G2, ACTBL2, DNJC1, LAMA3 (Epiligrin), FAM136A, OTC, EGF, NEK9, Myosin Va, Usp24, Dynein, axonemal, heavy chains, GNG7, ATP5G, RPL7, PEA15, TyrRS, SFRS7 (9G8), Ryanodine receptor 2, ATP5H, CP110, NANOS2, DARS2, CPSF3, ZFP41, VDAC 3, PFKP, SPATA5, Tubulin alpha-1C
46	exocytic vesicle	307	0.0084411	0.0521146	0.0084411	0.0521146	3	SYP, Myosin Va, VDAC 3
47	extrinsic component of cytoplasmic side of plasma membrane	104	0.00891035	0.0538413	0.00891035	0.0538413	2	GNG7, Ryanodine receptor 2
48	inner dynein arm	7	0.00951876	0.0552977	0.00951876	0.0552977	1	DNAH2
49	extracellular exosome	2235	0.0095408	0.0552977	0.0095408	0.0552977	8	ACTBL2, LAMA3 (Epiligrin), EGF, Myosin Va, GNG7, SFRS7 (9G8), VDAC 3, PFKP
50	extracellular vesicle	2256	0.0100694	0.0566977	0.0100694	0.0566977	8	ACTBL2, LAMA3 (Epiligrin), EGF, Myosin Va, GNG7, SFRS7 (9G8), VDAC 3, PFKP

## Sheet: mf
Enrichment analysis report
Enrichment by GO Molecular Functions					wild type ST_genelist
#	Molecular functions	Total	pValue	Min FDR	p-value	FDR	In Data	Network Objects from Active Data
1	tRNA binding	72	5.24344e-06	0.00088079	5.24344e-06	0.00088079	4	C2orf60, mini-TyrRS (IL8-like), TyrRS, DARS2
2	tyrosine-tRNA ligase activity	3	7.46432e-06	0.00088079	7.46432e-06	0.00088079	2	mini-TyrRS (IL8-like), TyrRS
3	interleukin-8 receptor binding	4	1.49136e-05	0.0011732	1.49136e-05	0.0011732	2	mini-TyrRS (IL8-like), TyrRS
4	small molecule binding	3067	3.11292e-05	0.00183662	3.11292e-05	0.00183662	15	SYP, mini-TyrRS (IL8-like), TTLL9, DNAH2, ACTBL2, OTC, NEK9, Myosin Va, TyrRS, Ryanodine receptor 2, DARS2, VDAC 3, PFKP, SPATA5, Tubulin alpha-1C
5	ligase activity, forming carbon-oxygen bonds	45	5.0955e-05	0.00200423	5.0955e-05	0.00200423	3	mini-TyrRS (IL8-like), TyrRS, DARS2
6	aminoacyl-tRNA ligase activity	45	5.0955e-05	0.00200423	5.0955e-05	0.00200423	3	mini-TyrRS (IL8-like), TyrRS, DARS2
7	catalytic activity, acting on a tRNA	134	6.10012e-05	0.00205661	6.10012e-05	0.00205661	4	C2orf60, mini-TyrRS (IL8-like), TyrRS, DARS2
8	CXCR chemokine receptor binding	12	0.000162734	0.00426876	0.000162734	0.00426876	2	mini-TyrRS (IL8-like), TyrRS
9	drug binding	1982	0.000177381	0.00426876	0.000177381	0.00426876	11	mini-TyrRS (IL8-like), TTLL9, DNAH2, ACTBL2, NEK9, Myosin Va, TyrRS, Ryanodine receptor 2, DARS2, PFKP, SPATA5
10	ATP binding	1654	0.000189923	0.00426876	0.000189923	0.00426876	10	mini-TyrRS (IL8-like), TTLL9, DNAH2, ACTBL2, NEK9, Myosin Va, TyrRS, DARS2, PFKP, SPATA5
11	ligase activity	182	0.000198967	0.00426876	0.000198967	0.00426876	4	mini-TyrRS (IL8-like), TTLL9, TyrRS, DARS2
12	purine ribonucleoside triphosphate binding	2039	0.000228019	0.00448438	0.000228019	0.00448438	11	mini-TyrRS (IL8-like), TTLL9, DNAH2, ACTBL2, NEK9, Myosin Va, TyrRS, DARS2, PFKP, SPATA5, Tubulin alpha-1C
13	adenyl ribonucleotide binding	1734	0.000279312	0.00491768	0.000279312	0.00491768	10	mini-TyrRS (IL8-like), TTLL9, DNAH2, ACTBL2, NEK9, Myosin Va, TyrRS, DARS2, PFKP, SPATA5
14	adenyl nucleotide binding	1746	0.000295382	0.00491768	0.000295382	0.00491768	10	mini-TyrRS (IL8-like), TTLL9, DNAH2, ACTBL2, NEK9, Myosin Va, TyrRS, DARS2, PFKP, SPATA5
15	purine ribonucleotide binding	2127	0.000330334	0.00491768	0.000330334	0.00491768	11	mini-TyrRS (IL8-like), TTLL9, DNAH2, ACTBL2, NEK9, Myosin Va, TyrRS, DARS2, PFKP, SPATA5, Tubulin alpha-1C
16	purine nucleotide binding	2141	0.000349766	0.00491768	0.000349766	0.00491768	11	mini-TyrRS (IL8-like), TTLL9, DNAH2, ACTBL2, NEK9, Myosin Va, TyrRS, DARS2, PFKP, SPATA5, Tubulin alpha-1C
17	ribonucleotide binding	2148	0.000359842	0.00491768	0.000359842	0.00491768	11	mini-TyrRS (IL8-like), TTLL9, DNAH2, ACTBL2, NEK9, Myosin Va, TyrRS, DARS2, PFKP, SPATA5, Tubulin alpha-1C
18	nucleotide binding	2553	0.000394475	0.00491768	0.000394475	0.00491768	12	mini-TyrRS (IL8-like), TTLL9, DNAH2, ACTBL2, NEK9, Myosin Va, TyrRS, DARS2, VDAC 3, PFKP, SPATA5, Tubulin alpha-1C
19	nucleoside phosphate binding	2554	0.000395915	0.00491768	0.000395915	0.00491768	12	mini-TyrRS (IL8-like), TTLL9, DNAH2, ACTBL2, NEK9, Myosin Va, TyrRS, DARS2, VDAC 3, PFKP, SPATA5, Tubulin alpha-1C
20	proton-transporting ATP synthase activity, rotational mechanism	22	0.00056387	0.00665366	0.00056387	0.00665366	2	ATP5G2, ATP5H
21	organic cyclic compound binding	7067	0.000688746	0.00774019	0.000688746	0.00774019	21	C2orf60, SYP, mini-TyrRS (IL8-like), TTLL9, DNAH2, ACTBL2, DNJC1, NEK9, Myosin Va, RPL7, TyrRS, SFRS7 (9G8), Ryanodine receptor 2, NANOS2, DARS2, CPSF3, ZFP41, VDAC 3, PFKP, SPATA5, Tubulin alpha-1C
22	catalytic activity, acting on RNA	462	0.000793961	0.00851704	0.000793961	0.00851704	5	C2orf60, mini-TyrRS (IL8-like), TyrRS, DARS2, CPSF3
23	proton channel activity	30	0.00105333	0.0108081	0.00105333	0.0108081	2	ATP5G2, ATP5H
24	syntaxin-1 binding	32	0.00119863	0.0114234	0.00119863	0.0114234	2	SYP, Myosin Va
25	anion binding	3316	0.00121011	0.0114234	0.00121011	0.0114234	13	mini-TyrRS (IL8-like), TTLL9, DNAH2, ACTBL2, OTC, NEK9, Myosin Va, TyrRS, Ryanodine receptor 2, DARS2, PFKP, SPATA5, Tubulin alpha-1C
26	aspartate-tRNA(Asn) ligase activity	1	0.00160117	0.0129794	0.00160117	0.0129794	1	DARS2
27	suramin binding	1	0.00160117	0.0129794	0.00160117	0.0129794	1	Ryanodine receptor 2
28	ornithine carbamoyltransferase activity	1	0.00160117	0.0129794	0.00160117	0.0129794	1	OTC
29	tRNAPhe (7-(3-amino-3-carboxypropyl)wyosine37-C2)-hydroxylase activity	1	0.00160117	0.0129794	0.00160117	0.0129794	1	C2orf60
30	carbohydrate derivative binding	2572	0.00164992	0.0129794	0.00164992	0.0129794	11	mini-TyrRS (IL8-like), TTLL9, DNAH2, ACTBL2, NEK9, Myosin Va, TyrRS, DARS2, PFKP, SPATA5, Tubulin alpha-1C
31	RNA binding	1904	0.00248225	0.0188971	0.00248225	0.0188971	9	C2orf60, mini-TyrRS (IL8-like), Myosin Va, RPL7, TyrRS, SFRS7 (9G8), NANOS2, DARS2, CPSF3
32	aspartate-tRNA ligase activity	2	0.00319985	0.0228838	0.00319985	0.0228838	1	DARS2
33	carboxyl- or carbamoyltransferase activity	2	0.00319985	0.0228838	0.00319985	0.0228838	1	OTC
34	nucleoside-triphosphatase activity	938	0.00343149	0.0238186	0.00343149	0.0238186	6	DNAH2, Myosin Va, GNG7, ATP5H, SPATA5, Tubulin alpha-1C
35	pyrophosphatase activity	999	0.00467275	0.029595	0.00467275	0.029595	6	DNAH2, Myosin Va, GNG7, ATP5H, SPATA5, Tubulin alpha-1C
36	hydrolase activity, acting on acid anhydrides	1001	0.00471842	0.029595	0.00471842	0.029595	6	DNAH2, Myosin Va, GNG7, ATP5H, SPATA5, Tubulin alpha-1C
37	hydrolase activity, acting on acid anhydrides, in phosphorus-containing anhydrides	1001	0.00471842	0.029595	0.00471842	0.029595	6	DNAH2, Myosin Va, GNG7, ATP5H, SPATA5, Tubulin alpha-1C
38	6-phosphofructokinase activity	3	0.00479605	0.029595	0.00479605	0.029595	1	PFKP
39	heterocyclic compound binding	6961	0.00489069	0.029595	0.00489069	0.029595	19	C2orf60, mini-TyrRS (IL8-like), TTLL9, DNAH2, ACTBL2, DNJC1, NEK9, Myosin Va, RPL7, TyrRS, SFRS7 (9G8), NANOS2, DARS2, CPSF3, ZFP41, VDAC 3, PFKP, SPATA5, Tubulin alpha-1C
40	phosphotransferase activity, phosphate group as acceptor	68	0.00530984	0.0313281	0.00530984	0.0313281	2	ATP5G2, ATP5H
41	ion binding	7082	0.00603628	0.0347454	0.00603628	0.0347454	19	C2orf60, mini-TyrRS (IL8-like), TTLL9, DNAH2, ACTBL2, OTC, EGF, NEK9, Myosin Va, TyrRS, SFRS7 (9G8), Ryanodine receptor 2, NANOS2, DARS2, CPSF3, ZFP41, PFKP, SPATA5, Tubulin alpha-1C
42	ryanodine-sensitive calcium-release channel activity	4	0.00638976	0.0350694	0.00638976	0.0350694	1	Ryanodine receptor 2
43	calcium-induced calcium release activity	4	0.00638976	0.0350694	0.00638976	0.0350694	1	Ryanodine receptor 2
44	ion channel activity	495	0.00780475	0.0409459	0.00780475	0.0409459	4	ATP5G2, Ryanodine receptor 2, ATP5H, VDAC 3
45	protein self-association	83	0.00781401	0.0409459	0.00781401	0.0409459	2	SYP, Ryanodine receptor 2
46	fructose-6-phosphate binding	5	0.00798099	0.0409459	0.00798099	0.0409459	1	PFKP
47	chemokine receptor binding	87	0.00855586	0.0429613	0.00855586	0.0429613	2	mini-TyrRS (IL8-like), TyrRS
48	protein-containing complex binding	1531	0.0096732	0.0471168	0.0096732	0.0471168	7	SYP, DNAH2, DNJC1, LAMA3 (Epiligrin), Myosin Va, ATP5H, PFKP
49	catalytic activity	6810	0.00978274	0.0471168	0.00978274	0.0471168	18	C2orf60, UQCR10, mini-TyrRS (IL8-like), TTLL9, DNAH2, ATP5G2, OTC, NEK9, Myosin Va, Usp24, GNG7, TyrRS, ATP5H, DARS2, CPSF3, PFKP, SPATA5, Tubulin alpha-1C
50	syntaxin binding	96	0.0103356	0.0487842	0.0103356	0.0487842	2	SYP, Myosin Va

## Sheet: pathway
Enrichment analysis report
Enrichment by Pathway Maps					wild type ST_genelist
#	Maps	Total	pValue	Min FDR	p-value	FDR	In Data	Network Objects from Active Data
1	Cell cycle_Role of Nek in cell cycle regulation	32	0.000620551	0.0744661	0.000620551	0.0744661	2	Tubulin alpha, NEK9
2	Signal transduction_mTORC2 upstream signaling	65	0.00254544	0.0887937	0.00254544	0.0887937	2	EGF, RPL7
3	Aspartate and asparagine metabolism	73	0.00319889	0.0887937	0.00319889	0.0887937	2	OTC, DARS2
4	Cytoskeleton remodeling_Substance P mediated membrane blebbing	16	0.0186064	0.0887937	0.0186064	0.0887937	1	Tubulin alpha
5	Protein folding_Membrane trafficking and signal transduction of G-alpha (i) heterotrimeric G-protein	19	0.0220591	0.0887937	0.0220591	0.0887937	1	G-protein gamma
6	EGF- and HGF-dependent stimulation of metastasis in gastric cancer	22	0.0255006	0.0887937	0.0255006	0.0887937	1	EGF
7	Development_Mu-type opioid receptor signaling via Beta-arrestin	22	0.0255006	0.0887937	0.0255006	0.0887937	1	SYP
8	Development_ERK5 in cell proliferation and neuronal survival	23	0.0266452	0.0887937	0.0266452	0.0887937	1	EGF
9	KLF6 and regulation of KLF6 alternative splicing in HCC	23	0.0266452	0.0887937	0.0266452	0.0887937	1	EGF
10	Development_EGFR signaling via PIP3	23	0.0266452	0.0887937	0.0266452	0.0887937	1	EGF
11	Proteolysis_Role of Parkin in the Ubiquitin-Proteasomal Pathway	24	0.0277886	0.0887937	0.0277886	0.0887937	1	Tubulin alpha
12	Transport_RAB5A regulation pathway	25	0.0289308	0.0887937	0.0289308	0.0887937	1	EGF
13	Cytoskeleton remodeling_Neurofilaments	25	0.0289308	0.0887937	0.0289308	0.0887937	1	Tubulin alpha
14	Defective macrophage-mediated bacterial phagocytosis in COPD	25	0.0289308	0.0887937	0.0289308	0.0887937	1	Tubulin alpha
15	G-protein signaling_K-RAS regulation pathway	25	0.0289308	0.0887937	0.0289308	0.0887937	1	EGF
16	Stem cells_Generation of pancreatic beta-cells from induced pluripotent stem cells	27	0.0312113	0.0887937	0.0312113	0.0887937	1	EGF
17	Pancreatic cancer cell resistance to Tarceva (erlotinib)	27	0.0312113	0.0887937	0.0312113	0.0887937	1	EGF
18	Histone deacetylases in Prostate Cancer	29	0.0334869	0.0887937	0.0334869	0.0887937	1	Tubulin alpha
19	Colorectal cancer (general schema)	30	0.0346228	0.0887937	0.0346228	0.0887937	1	EGF
20	Role of histone modificators in progression of multiple myeloma	30	0.0346228	0.0887937	0.0346228	0.0887937	1	Tubulin alpha
21	Role of SHH and Notch in SCLC	30	0.0346228	0.0887937	0.0346228	0.0887937	1	SYP
22	Cell adhesion_Gap junctions	30	0.0346228	0.0887937	0.0346228	0.0887937	1	Tubulin alpha
23	Inter-cellular relations in COPD (general schema)	30	0.0346228	0.0887937	0.0346228	0.0887937	1	EGF
24	Stem cells_Dopamine-induced transactivation of EGFR in SVZ neural stem cells	31	0.0357575	0.0887937	0.0357575	0.0887937	1	EGF
25	Cytoskeleton remodeling_Reverse signaling by Ephrin-B	32	0.036891	0.0887937	0.036891	0.0887937	1	Tubulin alpha
26	G-protein signaling_N-RAS regulation pathway	33	0.0380232	0.0887937	0.0380232	0.0887937	1	EGF
27	Cell cycle_Spindle assembly and chromosome separation	33	0.0380232	0.0887937	0.0380232	0.0887937	1	Tubulin alpha
28	Apoptosis and survival_Granzyme B signaling	33	0.0380232	0.0887937	0.0380232	0.0887937	1	Tubulin alpha
29	Stem cells_EGF-induced proliferation of Type C cells in SVZ of adult brain	33	0.0380232	0.0887937	0.0380232	0.0887937	1	EGF
30	Development_EGFR signaling via small GTPases	33	0.0380232	0.0887937	0.0380232	0.0887937	1	EGF
31	Apoptosis and survival_Cytoplasmic/mitochondrial transport of proapoptotic proteins Bid, Bmf and Bim	34	0.0391542	0.0887937	0.0391542	0.0887937	1	Myosin Va
32	Signal transduction_Erk Interactions: Inhibition of Erk	34	0.0391542	0.0887937	0.0391542	0.0887937	1	PEA15
33	Disruption of epithelial layer restitution in asthma	34	0.0391542	0.0887937	0.0391542	0.0887937	1	EGF
34	Altered Ca2+ handling in heart failure	35	0.0402839	0.0887937	0.0402839	0.0887937	1	Ryanodine receptor 2
35	Cytoskeleton remodeling_Keratin filaments	36	0.0414124	0.0887937	0.0414124	0.0887937	1	Tubulin alpha
36	Urea cycle	36	0.0414124	0.0887937	0.0414124	0.0887937	1	OTC
37	E-cadherin signaling and its regulation in gastric cancer	36	0.0414124	0.0887937	0.0414124	0.0887937	1	EGF
38	Development_Lipoxin inhibitory action on PDGF, EGF and LTD4 signaling	36	0.0414124	0.0887937	0.0414124	0.0887937	1	EGF
39	CHDI_Correlations from Discovery data_Causal network (positive)	36	0.0414124	0.0887937	0.0414124	0.0887937	1	LAMA3 (Epiligrin)
40	Stem cells_Oligodendrocyte differentiation (general schema)	38	0.0436657	0.0887937	0.0436657	0.0887937	1	EGF
41	Development_ERBB-family signaling	39	0.0447905	0.0887937	0.0447905	0.0887937	1	EGF
42	Cell adhesion_PLAU signaling	39	0.0447905	0.0887937	0.0447905	0.0887937	1	EGF
43	Translation _Regulation of EIF2 activity	39	0.0447905	0.0887937	0.0447905	0.0887937	1	EGF
44	Neurophysiological process_Netrin-1 in regulation of axon guidance	40	0.0459141	0.0887937	0.0459141	0.0887937	1	Ryanodine receptor 2
45	Stem cells_NOTCH1-induced self-renewal of glioblastoma stem cells	40	0.0459141	0.0887937	0.0459141	0.0887937	1	EGF
46	Breast cancer (general schema)	41	0.0470365	0.0887937	0.0470365	0.0887937	1	EGF
47	Role of epigenetic alterations in survival and migration of SCLC cells	43	0.0492775	0.0887937	0.0492775	0.0887937	1	LAMA3 (Epiligrin)
48	Translation_Non-genomic (rapid) action of Androgen Receptor	43	0.0492775	0.0887937	0.0492775	0.0887937	1	EGF
49	Regulation of Tissue factor signaling in cancer	43	0.0492775	0.0887937	0.0492775	0.0887937	1	EGF
50	Impaired Lipoxin A4 signaling in CF	44	0.0503962	0.0887937	0.0503962	0.0887937	1	EGF
