# Supplementary material for: Arsenic alters nitric oxide signaling similar to autism spectrum disorder and Alzheimer’s disease-associated mutations
Source: Transl Psychiatry. 2022 Mar 28;12:127. doi: 10.1038/s41398-022-01890-5 (PMC8964747; doi:10.1038/s41398-022-01890-5)
Supplement: Supplementary file 13 — Supp. Table 4 [file 41398_2022_1890_MOESM13_ESM.xlsx]

## Sheet: BP
Enrichment analysis report
Enrichment by GO Processes					Low dose ST_genelist
#	Processes	Total	pValue	Min FDR	p-value	FDR	In Data	Network Objects from Active Data
1	regulation of molecular function	4367	4.14514e-11	1.57515e-07	4.14514e-11	1.57515e-07	61	KIAA1914, Fibronectin, PKIA, IRAK2, Murinoglobulin 1, Angiopoietin 1, IRAK1/2, mGluR5, Alpha-endosulfine, Amphiphysin I, IFG15, TMS-1, SUR, TBCD4, Calmodulin, CACNG, APM-1, G-protein alpha-i family, Galpha(q)-specific metabotropic glutamate GPCRs, PSMD1, Ubiquitin, G-protein alpha-i3, Densin-180, ERK7 (MAPK15), FAM65A, TIP120A, ARHGAP25, HCLS1, CALM3 (rodent), Rap1GAP1, TBC1D24, Tiam2, Tau (MAPT)…
2	regulation of transport	2880	1.27927e-10	2.43061e-07	1.27927e-10	2.43061e-07	47	Fibronectin, PKIA, PDE8B, Angiopoietin 1, IRAK1/2, MRF-1, mGluR5, CACNA2D2, Alpha-endosulfine, Amphiphysin I, SUR, TBCD4, Calmodulin, CHD7, CLASP2, CACNG, G-protein alpha-i family, Galpha(q)-specific metabotropic glutamate GPCRs, G-protein alpha-i3, Densin-180, SCOT, ATP1A1, ERK7 (MAPK15), FAM65A, HCLS1, Endophilin A3, CALM3 (rodent), Rap1GAP1, Tau (MAPT), KIF5B, Kinesin heavy chain, Secretin, Hi…
3	regulation of signaling	4926	2.3893e-10	2.50043e-07	2.3893e-10	2.50043e-07	64	SMURF, KIAA1914, Fibronectin, IRAK2, PDE8B, Angiopoietin 1, ULK3, IRAK1/2, mGluR5, CACNA2D2, Alpha-endosulfine, TMS-1, SUR, SMURF1, LASP1, METAP1, Calmodulin, CHD7, ATP1A4, CACNG, G-protein alpha-i family, Galpha(q)-specific metabotropic glutamate GPCRs, PSMD1, Ubiquitin, G-protein alpha-i3, PLCA, Densin-180, SCOT, ATP1A1, FAM65A, ARHGAP25, SUR2, HCLS1, CALM3 (rodent), Rap1GAP1, TBC1D24, Tiam2, T…
4	positive regulation of molecular function	2520	2.63203e-10	2.50043e-07	2.63203e-10	2.50043e-07	43	KIAA1914, Fibronectin, IRAK2, Angiopoietin 1, IRAK1/2, mGluR5, Amphiphysin I, IFG15, TMS-1, SUR, TBCD4, Calmodulin, CACNG, G-protein alpha-i family, Galpha(q)-specific metabotropic glutamate GPCRs, Ubiquitin, G-protein alpha-i3, ERK7 (MAPK15), FAM65A, ARHGAP25, HCLS1, CALM3 (rodent), Rap1GAP1, TBC1D24, Tiam2, Tau (MAPT), KIF5B, Kinesin heavy chain, UBC, LSD1, Histone H1, SOD1, Myotrophin, LULL1, …
5	regulation of cellular component organization	3500	8.87495e-10	6.74496e-07	8.87495e-10	6.74496e-07	51	SMURF, Fibronectin, Angiopoietin 1, MRF-1, Amphiphysin I, SUR, TBCD4, SMURF1, Calmodulin, CLASP2, CACNG, G-protein alpha-i family, LEC1, Densin-180, ERK7 (MAPK15), TIP120A, HCLS1, Endophilin A3, CALM3 (rodent), Rap1GAP1, SACS, TBC1D24, Tau (MAPT), ATAD3A, KIF5B, Kinesin heavy chain, BRK, LSD1, Sequestosome 1(p62), Histone H1, Histone H1.4, Oxygen-regulated protein 1, Myotrophin, CELSR1, PARP-2, T…
6	regulation of localization	4009	1.31651e-09	8.33791e-07	1.31651e-09	8.33791e-07	55	SMURF, Fibronectin, PKIA, PDE8B, Angiopoietin 1, IRAK1/2, MRF-1, mGluR5, CACNA2D2, Alpha-endosulfine, Amphiphysin I, SUR, TBCD4, Calmodulin, CHD7, CLASP2, CACNG, G-protein alpha-i family, Galpha(q)-specific metabotropic glutamate GPCRs, G-protein alpha-i3, Densin-180, SCOT, ATP1A1, ERK7 (MAPK15), FAM65A, HCLS1, Endophilin A3, CALM3 (rodent), Rap1GAP1, TBC1D24, Tau (MAPT), KIF5B, Kinesin heavy cha…
7	modulation of chemical synaptic transmission	767	1.77487e-09	8.84396e-07	1.77487e-09	8.84396e-07	22	mGluR5, CACNA2D2, Calmodulin, CACNG, G-protein alpha-i family, Galpha(q)-specific metabotropic glutamate GPCRs, CALM3 (rodent), TBC1D24, Tau (MAPT), KIF5B, Kinesin heavy chain, Secretin, Sequestosome 1(p62), CELSR1, ATP1alpha subunit, Stargazin, CACNA2D, ATF/CREB, PRRT2, HGF receptor (Met), MAP-1B, CALM2 (rodent)
8	regulation of trans-synaptic signaling	769	1.86189e-09	8.84396e-07	1.86189e-09	8.84396e-07	22	mGluR5, CACNA2D2, Calmodulin, CACNG, G-protein alpha-i family, Galpha(q)-specific metabotropic glutamate GPCRs, CALM3 (rodent), TBC1D24, Tau (MAPT), KIF5B, Kinesin heavy chain, Secretin, Sequestosome 1(p62), CELSR1, ATP1alpha subunit, Stargazin, CACNA2D, ATF/CREB, PRRT2, HGF receptor (Met), MAP-1B, CALM2 (rodent)
9	regulation of cell communication	4882	4.15612e-09	1.75481e-06	4.15612e-09	1.75481e-06	61	SMURF, KIAA1914, Fibronectin, IRAK2, PDE8B, Angiopoietin 1, ULK3, IRAK1/2, mGluR5, CACNA2D2, Alpha-endosulfine, TMS-1, SUR, SMURF1, LASP1, METAP1, Calmodulin, CHD7, CACNG, G-protein alpha-i family, Galpha(q)-specific metabotropic glutamate GPCRs, PSMD1, Ubiquitin, G-protein alpha-i3, PLCA, Densin-180, SCOT, FAM65A, ARHGAP25, HCLS1, CALM3 (rodent), Rap1GAP1, TBC1D24, Tiam2, Tau (MAPT), KIF5B, Kine…
10	regulation of heart contraction	365	7.73416e-09	2.93898e-06	7.73416e-09	2.93898e-06	15	CACNA2D2, SUR, Calmodulin, ATP1A4, CACNG, G-protein alpha-i family, G-protein alpha-i3, ATP1A1, SUR2, CALM3 (rodent), ATP1alpha subunit, Stargazin, CACNA2D, Filamin A, CALM2 (rodent)
11	positive regulation of cellular component organization	1773	2.47363e-08	8.54527e-06	2.47363e-08	8.54527e-06	32	SMURF, Fibronectin, Angiopoietin 1, MRF-1, Amphiphysin I, SUR, SMURF1, CLASP2, CACNG, LEC1, Densin-180, ERK7 (MAPK15), TIP120A, HCLS1, TBC1D24, Tau (MAPT), KIF5B, Kinesin heavy chain, BRK, LSD1, Histone H1, Oxygen-regulated protein 1, TMED9, ATF/CREB, PRRT2, Filamin A, HGF receptor (Met), HOXA13, Neuroserpin, PKI, MAP-1B, Girdin
12	cellular component organization	7494	3.24407e-08	1.02729e-05	3.24407e-08	1.02729e-05	78	SMURF, Fibronectin, COPS3, Angiopoietin 1, ULK3, IRAK1/2, Striatin, mGluR5, CACNA2D2, Amphiphysin I, IFG15, SMURF1, Calmodulin, CHD7, CLASP2, CACNG, G-protein alpha-i family, Galpha(q)-specific metabotropic glutamate GPCRs, Ubiquitin, LEC1, G-protein alpha-i3, SPEF2, YEATS2, VAPB, ERK7 (MAPK15), TIP120A, ARHGAP25, HCLS1, Endophilin A3, CALM3 (rodent), Rap1GAP1, TBC1D24, Tau (MAPT), SPATA7, ATAD3A…
13	cellular component organization or biogenesis	7723	5.44514e-08	1.59166e-05	5.44514e-08	1.59166e-05	79	SMURF, Fibronectin, COPS3, Angiopoietin 1, ULK3, IRAK1/2, Striatin, mGluR5, CACNA2D2, Amphiphysin I, TEX10, IFG15, SMURF1, Calmodulin, CHD7, CLASP2, CACNG, G-protein alpha-i family, Galpha(q)-specific metabotropic glutamate GPCRs, Ubiquitin, LEC1, G-protein alpha-i3, SPEF2, YEATS2, VAPB, ERK7 (MAPK15), TIP120A, ARHGAP25, HCLS1, Endophilin A3, CALM3 (rodent), Rap1GAP1, TBC1D24, Tau (MAPT), SPATA7,…
14	negative regulation of cellular process	6618	7.29533e-08	1.98016e-05	7.29533e-08	1.98016e-05	71	SMURF, Fibronectin, PKIA, Murinoglobulin 1, PDE8B, Angiopoietin 1, ULK3, IRAK1/2, Striatin, MRF-1, mGluR5, Alpha-endosulfine, Metallothionein-I (rodent), INTS3, SUR, TBCD4, SMURF1, Calmodulin, CLASP2, APM-1, G-protein alpha-i family, Galpha(q)-specific metabotropic glutamate GPCRs, PSMD1, Ubiquitin, G-protein alpha-i3, YEATS2, ATP1A1, ERK7 (MAPK15), FAM65A, ARHGAP25, HCLS1, Endophilin A3, CALM3 (…
15	positive regulation of cation channel activity	128	9.69127e-08	2.19425e-05	9.69127e-08	2.19425e-05	9	SUR, Calmodulin, CACNG, CALM3 (rodent), KIF5B, Kinesin heavy chain, Stargazin, CACNA2D, CALM2 (rodent)
16	negative regulation of biological process	7378	9.71175e-08	2.19425e-05	9.71175e-08	2.19425e-05	76	SMURF, Fibronectin, PKIA, IRAK2, Murinoglobulin 1, PDE8B, Angiopoietin 1, ULK3, IRAK1/2, Striatin, RPL28, MRF-1, mGluR5, Alpha-endosulfine, Metallothionein-I (rodent), INTS3, SUR, TBCD4, SMURF1, Calmodulin, PERE, CLASP2, APM-1, G-protein alpha-i family, Galpha(q)-specific metabotropic glutamate GPCRs, PSMD1, Ubiquitin, G-protein alpha-i3, YEATS2, VAPB, ATP1A1, ERK7 (MAPK15), FAM65A, ARHGAP25, HCL…
17	establishment of localization	5975	1.01922e-07	2.19425e-05	1.01922e-07	2.19425e-05	66	SMURF, Fibronectin, Exportin 7, RPL28, CACNA2D2, Amphiphysin I, TMS-1, SUR, TBCD4, SMURF1, LASP1, Calmodulin, PERE, ATP1A4, CLASP2, CACNG, G-protein alpha-i family, PSMD1, Ubiquitin, G-protein alpha-i3, SPEF2, VAPB, Densin-180, ATP1A1, ERK7 (MAPK15), FAM65A, TIP120A, ARHGAP25, SUR2, TMPRSS13, Endophilin A3, CALM3 (rodent), Tau (MAPT), KIF5B, Kinesin heavy chain, Secretin, UBC, MRP3, Dynein, axone…
18	regulation of biological quality	5706	1.03938e-07	2.19425e-05	1.03938e-07	2.19425e-05	64	SMURF, Fibronectin, PDE8B, Angiopoietin 1, mGluR5, CACNA2D2, Alpha-endosulfine, Metallothionein-I (rodent), SUR, SMURF1, METAP1, Calmodulin, CHD7, ATP1A4, CLASP2, CACNG, G-protein alpha-i family, Galpha(q)-specific metabotropic glutamate GPCRs, PSMD1, Ubiquitin, LEC1, VAPB, Densin-180, SCOT, ATP1A1, ERK7 (MAPK15), TIP120A, HCLS1, TMPRSS13, CALM3 (rodent), HSD3B5, GSHR, TBC1D24, Tau (MAPT), SPATA7…
19	regulation of ion transmembrane transporter activity	391	1.37349e-07	2.74699e-05	1.37349e-07	2.74699e-05	14	mGluR5, SUR, Calmodulin, CACNG, Galpha(q)-specific metabotropic glutamate GPCRs, Densin-180, CALM3 (rodent), KIF5B, Kinesin heavy chain, ATP1alpha subunit, Kv9.2, Stargazin, CACNA2D, CALM2 (rodent)
20	regulation of blood circulation	463	1.7505e-07	3.31751e-05	1.7505e-07	3.31751e-05	15	CACNA2D2, SUR, Calmodulin, ATP1A4, CACNG, G-protein alpha-i family, G-protein alpha-i3, ATP1A1, SUR2, CALM3 (rodent), ATP1alpha subunit, Stargazin, CACNA2D, Filamin A, CALM2 (rodent)
21	regulation of cellular localization	1443	1.83336e-07	3.31751e-05	1.83336e-07	3.31751e-05	27	PKIA, PDE8B, Angiopoietin 1, Calmodulin, CHD7, CACNG, G-protein alpha-i family, Galpha(q)-specific metabotropic glutamate GPCRs, SCOT, ERK7 (MAPK15), FAM65A, HCLS1, CALM3 (rodent), Tau (MAPT), KIF5B, Kinesin heavy chain, LSD1, Sequestosome 1(p62), CELSR1, ATP1alpha subunit, Stargazin, PRRT2, Filamin A, PKI, MAP-1B, Girdin, CALM2 (rodent)
22	positive regulation of biological process	8418	2.36099e-07	4.00101e-05	2.36099e-07	4.00101e-05	82	SMURF, KIAA1914, Fibronectin, IRAK2, Angiopoietin 1, ULK3, IRAK1/2, MRF-1, mGluR5, CACNA2D2, Amphiphysin I, TMS-1, SUR, SMURF1, LASP1, Calmodulin, PERE, CHD7, CLASP2, CACNG, APM-1, G-protein alpha-i family, Galpha(q)-specific metabotropic glutamate GPCRs, PSMD1, Ubiquitin, LEC1, G-protein alpha-i3, PLCA, VAPB, Densin-180, SCOT, ATP1A1, ERK7 (MAPK15), FAM65A, TIP120A, HCLS1, Endophilin A3, CALM3 (…
23	regulation of transmembrane transporter activity	410	2.4439e-07	4.00101e-05	2.4439e-07	4.00101e-05	14	mGluR5, SUR, Calmodulin, CACNG, Galpha(q)-specific metabotropic glutamate GPCRs, Densin-180, CALM3 (rodent), KIF5B, Kinesin heavy chain, ATP1alpha subunit, Kv9.2, Stargazin, CACNA2D, CALM2 (rodent)
24	positive regulation of multicellular organismal process	2715	2.52695e-07	4.00101e-05	2.52695e-07	4.00101e-05	39	SMURF, KIAA1914, Fibronectin, Angiopoietin 1, IRAK1/2, MRF-1, mGluR5, CACNA2D2, SUR, SMURF1, PERE, CHD7, CLASP2, CACNG, G-protein alpha-i family, Galpha(q)-specific metabotropic glutamate GPCRs, LEC1, PLCA, Densin-180, ATP1A1, HCLS1, Endophilin A3, TBC1D24, Tau (MAPT), BRK, Secretin, SOD2, LSD1, SOD1, Myotrophin, PARP-2, ATP1alpha subunit, Ccbe1, CACNA2D, ATF/CREB, Filamin A, HGF receptor (Met), …
25	positive regulation of catalytic activity	1988	3.40048e-07	5.16873e-05	3.40048e-07	5.16873e-05	32	KIAA1914, Fibronectin, IRAK2, Angiopoietin 1, IRAK1/2, mGluR5, Amphiphysin I, IFG15, TMS-1, TBCD4, Calmodulin, G-protein alpha-i family, Galpha(q)-specific metabotropic glutamate GPCRs, Ubiquitin, G-protein alpha-i3, ERK7 (MAPK15), ARHGAP25, CALM3 (rodent), Rap1GAP1, TBC1D24, Tiam2, Tau (MAPT), UBC, SOD1, LULL1, DDEF2(PAG3), ATF/CREB, VAV-3, HGF receptor (Met), PKI, Girdin, CALM2 (rodent)
26	regulation of organelle organization	1794	3.84536e-07	5.52476e-05	3.84536e-07	5.52476e-05	30	SMURF, MRF-1, TBCD4, SMURF1, CLASP2, G-protein alpha-i family, ERK7 (MAPK15), HCLS1, TBC1D24, Tau (MAPT), KIF5B, Kinesin heavy chain, LSD1, Sequestosome 1(p62), Histone H1, Histone H1.4, Oxygen-regulated protein 1, Myotrophin, CELSR1, Rod, TMED9, CDC2L5, ATF/CREB, PRRT2, Filamin A, HGF receptor (Met), HOXA13, PKI, MAP-1B, Girdin
27	regulation of catalytic activity	3223	3.92549e-07	5.52476e-05	3.92549e-07	5.52476e-05	43	KIAA1914, Fibronectin, PKIA, IRAK2, Murinoglobulin 1, Angiopoietin 1, IRAK1/2, mGluR5, Alpha-endosulfine, Amphiphysin I, IFG15, TMS-1, TBCD4, Calmodulin, G-protein alpha-i family, Galpha(q)-specific metabotropic glutamate GPCRs, PSMD1, Ubiquitin, G-protein alpha-i3, ERK7 (MAPK15), TIP120A, ARHGAP25, CALM3 (rodent), Rap1GAP1, TBC1D24, Tiam2, Tau (MAPT), BRK, UBC, SOD2, FRY, SOD1, TFIP11, LULL1, PZ…
28	negative regulation of transport	876	4.20773e-07	5.7105e-05	4.20773e-07	5.7105e-05	20	Fibronectin, PKIA, PDE8B, Angiopoietin 1, IRAK1/2, SUR, TBCD4, Calmodulin, G-protein alpha-i family, G-protein alpha-i3, Endophilin A3, CALM3 (rodent), Tau (MAPT), Secretin, ATP1alpha subunit, ATF/CREB, PRRT2, PKI, MAP-1B, CALM2 (rodent)
29	regulation of transporter activity	432	4.58206e-07	6.00408e-05	4.58206e-07	6.00408e-05	14	mGluR5, SUR, Calmodulin, CACNG, Galpha(q)-specific metabotropic glutamate GPCRs, Densin-180, CALM3 (rodent), KIF5B, Kinesin heavy chain, ATP1alpha subunit, Kv9.2, Stargazin, CACNA2D, CALM2 (rodent)
30	biological regulation	16597	4.94802e-07	6.26749e-05	4.94802e-07	6.26749e-05	128	SMURF, KIAA1914, Fibronectin, PKIA, IRAK2, COPS3, Murinoglobulin 1, PDE8B, Angiopoietin 1, ULK3, IRAK1/2, Striatin, RPL28, MRF-1, mGluR5, CACNA2D2, Alpha-endosulfine, p56 KKIAMRE, Amphiphysin I, Metallothionein-I (rodent), IFG15, TMS-1, INTS3, SUR, TBCD4, SMURF1, LASP1, METAP1, Calmodulin, PERE, CHD7, ATP1A4, CLASP2, ANKK1, CACNG, APM-1, G-protein alpha-i family, Galpha(q)-specific metabotropic g…
31	positive regulation of cellular process	7381	5.63558e-07	6.90813e-05	5.63558e-07	6.90813e-05	74	SMURF, KIAA1914, Fibronectin, IRAK2, Angiopoietin 1, ULK3, IRAK1/2, MRF-1, mGluR5, Amphiphysin I, TMS-1, SUR, SMURF1, LASP1, Calmodulin, CHD7, CLASP2, CACNG, APM-1, G-protein alpha-i family, Galpha(q)-specific metabotropic glutamate GPCRs, PSMD1, Ubiquitin, LEC1, G-protein alpha-i3, PLCA, Densin-180, SCOT, ERK7 (MAPK15), FAM65A, TIP120A, HCLS1, Endophilin A3, CALM3 (rodent), TBC1D24, Tiam2, Tau (…
32	positive regulation of organelle organization	902	6.64415e-07	7.88993e-05	6.64415e-07	7.88993e-05	20	SMURF, MRF-1, SMURF1, ERK7 (MAPK15), HCLS1, Tau (MAPT), KIF5B, Kinesin heavy chain, LSD1, Histone H1, Oxygen-regulated protein 1, TMED9, ATF/CREB, PRRT2, Filamin A, HGF receptor (Met), HOXA13, PKI, MAP-1B, Girdin
33	regulation of system process	992	7.19349e-07	8.28342e-05	7.19349e-07	8.28342e-05	21	CACNA2D2, SUR, Calmodulin, ATP1A4, CACNG, G-protein alpha-i family, Galpha(q)-specific metabotropic glutamate GPCRs, G-protein alpha-i3, ATP1A1, SUR2, CALM3 (rodent), TBC1D24, Secretin, SOD1, Myotrophin, PARP-2, ATP1alpha subunit, Stargazin, CACNA2D, Filamin A, CALM2 (rodent)
34	regulation of membrane potential	677	9.18837e-07	0.000102694	9.18837e-07	0.000102694	17	mGluR5, ATP1A4, CACNG, Galpha(q)-specific metabotropic glutamate GPCRs, Ubiquitin, ATP1A1, TBC1D24, Tau (MAPT), KIF5B, Kinesin heavy chain, SOD2, SOD1, ATP1alpha subunit, Stargazin, CACNA2D, Filamin A, HGF receptor (Met)
35	nervous system development	3576	9.97856e-07	0.000106985	9.97856e-07	0.000106985	45	SMURF, Fibronectin, Striatin, mGluR5, SUR, SMURF1, Calmodulin, CHD7, CLASP2, CACNG, G-protein alpha-i family, Galpha(q)-specific metabotropic glutamate GPCRs, Ubiquitin, LEC1, G-protein alpha-i3, SPEF2, Densin-180, SCOT, Endophilin A3, Rap1GAP1, HSD3B5, TBC1D24, Tau (MAPT), KIF5B, Kinesin heavy chain, BRK, Secretin, SOD2, LSD1, Dynein, axonemal, heavy chains, FANCD2, Oxygen-regulated protein 1, F…
36	regulation of cation channel activity	273	1.01354e-06	0.000106985	1.01354e-06	0.000106985	11	SUR, Calmodulin, CACNG, Densin-180, CALM3 (rodent), KIF5B, Kinesin heavy chain, Kv9.2, Stargazin, CACNA2D, CALM2 (rodent)
37	regulation of multicellular organismal process	4589	1.0579e-06	0.000108649	1.0579e-06	0.000108649	53	SMURF, KIAA1914, Fibronectin, Angiopoietin 1, IRAK1/2, MRF-1, mGluR5, CACNA2D2, SUR, SMURF1, Calmodulin, PERE, CHD7, ATP1A4, CLASP2, CACNG, G-protein alpha-i family, Galpha(q)-specific metabotropic glutamate GPCRs, PSMD1, LEC1, G-protein alpha-i3, PLCA, Densin-180, ATP1A1, SUR2, HCLS1, Endophilin A3, CALM3 (rodent), Rap1GAP1, TBC1D24, Tau (MAPT), BRK, Secretin, SOD2, LSD1, FANCD2, SOD1, Myotrophi…
38	transport	5808	1.19299e-06	0.000119299	1.19299e-06	0.000119299	62	SMURF, Fibronectin, Exportin 7, RPL28, CACNA2D2, Amphiphysin I, TMS-1, SUR, TBCD4, SMURF1, LASP1, Calmodulin, PERE, ATP1A4, CLASP2, CACNG, G-protein alpha-i family, PSMD1, Ubiquitin, G-protein alpha-i3, SPEF2, VAPB, Densin-180, ATP1A1, ERK7 (MAPK15), TIP120A, ARHGAP25, SUR2, TMPRSS13, Endophilin A3, Tau (MAPT), KIF5B, Kinesin heavy chain, Secretin, UBC, MRP3, Dynein, axonemal, heavy chains, Seque…
39	regulation of cardiac conduction	89	1.26372e-06	0.000123132	1.26372e-06	0.000123132	7	SUR, Calmodulin, ATP1A4, ATP1A1, SUR2, ATP1alpha subunit, Filamin A
40	localization	7385	1.32278e-06	0.000125664	1.32278e-06	0.000125664	73	SMURF, Fibronectin, Exportin 7, Angiopoietin 1, RPL28, CACNA2D2, Amphiphysin I, IFG15, TMS-1, SUR, TBCD4, SMURF1, LASP1, Calmodulin, PERE, ATP1A4, CLASP2, CACNG, G-protein alpha-i family, PSMD1, Ubiquitin, G-protein alpha-i3, SPEF2, VAPB, Densin-180, ATP1A1, ERK7 (MAPK15), FAM65A, TIP120A, ARHGAP25, SUR2, TMPRSS13, Endophilin A3, CALM3 (rodent), Tau (MAPT), SPATA7, KIF5B, Kinesin heavy chain, BRK…
41	positive regulation of ion transmembrane transporter activity	178	1.5796e-06	0.000146402	1.5796e-06	0.000146402	9	SUR, Calmodulin, CACNG, CALM3 (rodent), KIF5B, Kinesin heavy chain, Stargazin, CACNA2D, CALM2 (rodent)
42	regulation of ion transmembrane transport	706	1.62557e-06	0.000147075	1.62557e-06	0.000147075	17	mGluR5, CACNA2D2, SUR, Calmodulin, CHD7, CACNG, Galpha(q)-specific metabotropic glutamate GPCRs, Densin-180, CALM3 (rodent), KIF5B, Kinesin heavy chain, ATP1alpha subunit, Kv9.2, Stargazin, CACNA2D, Filamin A, CALM2 (rodent)
43	regulation of metal ion transport	637	1.95559e-06	0.000169376	1.95559e-06	0.000169376	16	SUR, Calmodulin, CHD7, CACNG, G-protein alpha-i family, ATP1A1, CALM3 (rodent), KIF5B, Kinesin heavy chain, TRPV3, ATP1alpha subunit, Kv9.2, CACNA2D, ATF/CREB, Filamin A, CALM2 (rodent)
44	positive regulation of signal transduction in other organism	5	2.22594e-06	0.000169376	2.22594e-06	0.000169376	3	Calmodulin, CALM3 (rodent), CALM2 (rodent)
45	positive regulation by host of symbiont cAMP-mediated signal transduction	5	2.22594e-06	0.000169376	2.22594e-06	0.000169376	3	Calmodulin, CALM3 (rodent), CALM2 (rodent)
46	modulation by host of symbiont signal transduction pathway	5	2.22594e-06	0.000169376	2.22594e-06	0.000169376	3	Calmodulin, CALM3 (rodent), CALM2 (rodent)
47	modulation by host of symbiont cAMP-mediated signal transduction	5	2.22594e-06	0.000169376	2.22594e-06	0.000169376	3	Calmodulin, CALM3 (rodent), CALM2 (rodent)
48	positive regulation by organism of signal transduction in other organism involved in symbiotic interaction	5	2.22594e-06	0.000169376	2.22594e-06	0.000169376	3	Calmodulin, CALM3 (rodent), CALM2 (rodent)
49	positive regulation by host of symbiont signal transduction pathway	5	2.22594e-06	0.000169376	2.22594e-06	0.000169376	3	Calmodulin, CALM3 (rodent), CALM2 (rodent)
50	positive regulation of cell communication	2612	2.22864e-06	0.000169376	2.22864e-06	0.000169376	36	SMURF, KIAA1914, IRAK2, Angiopoietin 1, ULK3, IRAK1/2, mGluR5, TMS-1, LASP1, Calmodulin, CACNG, G-protein alpha-i family, Galpha(q)-specific metabotropic glutamate GPCRs, PSMD1, Ubiquitin, PLCA, SCOT, HCLS1, CALM3 (rodent), TBC1D24, KIF5B, Kinesin heavy chain, BRK, Secretin, UBC, Sequestosome 1(p62), SOD1, PSMA1, Ccbe1, Stargazin, ATF/CREB, PRRT2, Filamin A, VAV-3, HGF receptor (Met), CALM2 (rode…

## Sheet: CC
Enrichment analysis report
Enrichment by GO Localizations					Low dose ST_genelist
#	Localizations	Total	pValue	Min FDR	p-value	FDR	In Data	Network Objects from Active Data
1	organelle part	11494	5.52809e-11	2.79168e-08	5.52809e-11	2.79168e-08	101	Glyoxalase II, Fibronectin, IRAK2, COPS3, Exportin 7, ULK3, PTCHD3, RPL28, MRF-1, mGluR5, Alpha-endosulfine, p56 KKIAMRE, Amphiphysin I, TEX10, IFG15, TMS-1, INTS3, TBCD4, SMURF1, LASP1, Calmodulin, PERE, FAM114A1, CHD7, CLASP2, HADHB, PSMD1, G-protein alpha-i3, SPEF2, PLCA, YEATS2, VAPB, Densin-180, SCOT, ERK7 (MAPK15), TKT, FAM65A, TIP120A, SUR2, HCLS1, Endophilin A3, CALM3 (rodent), Rap1GAP1, …
2	intracellular organelle part	11117	1.21912e-09	3.07827e-07	1.21912e-09	3.07827e-07	96	Glyoxalase II, Fibronectin, IRAK2, COPS3, Exportin 7, RPL28, MRF-1, Alpha-endosulfine, p56 KKIAMRE, Amphiphysin I, TEX10, IFG15, TMS-1, INTS3, TBCD4, SMURF1, LASP1, Calmodulin, PERE, FAM114A1, CHD7, CLASP2, HADHB, PSMD1, G-protein alpha-i3, SPEF2, PLCA, YEATS2, VAPB, Densin-180, SCOT, ERK7 (MAPK15), TKT, TIP120A, HCLS1, Endophilin A3, CALM3 (rodent), Rap1GAP1, HSD3B5, GSHR, DNAH12, TBC1D24, Tau (…
3	cell projection	2760	2.90581e-09	3.61395e-07	2.90581e-09	3.61395e-07	40	Angiopoietin 1, ULK3, PTCHD3, Striatin, RPL28, mGluR5, Amphiphysin I, SMURF1, Calmodulin, CLASP2, ANKK1, LEC1, SPEF2, Densin-180, ATP1A1, ERK7 (MAPK15), CALM3 (rodent), Rap1GAP1, SACS, DNAH12, TBC1D24, Tiam2, Tau (MAPT), SPATA7, KIF5B, BRK, IMPA1, Sequestosome 1(p62), Oxygen-regulated protein 1, SOD1, Myotrophin, Stargazin, PRRT2, RPS6, Filamin A, HGF receptor (Met), MAP-1B, Girdin, QN1(KIAA1009)…
4	plasma membrane bounded cell projection	2681	4.39088e-09	3.61395e-07	4.39088e-09	3.61395e-07	39	Angiopoietin 1, ULK3, PTCHD3, Striatin, RPL28, mGluR5, Amphiphysin I, SMURF1, Calmodulin, CLASP2, LEC1, SPEF2, Densin-180, ATP1A1, ERK7 (MAPK15), CALM3 (rodent), Rap1GAP1, SACS, DNAH12, TBC1D24, Tiam2, Tau (MAPT), SPATA7, KIF5B, BRK, IMPA1, Sequestosome 1(p62), Oxygen-regulated protein 1, SOD1, Myotrophin, Stargazin, PRRT2, RPS6, Filamin A, HGF receptor (Met), MAP-1B, Girdin, QN1(KIAA1009), CALM2…
5	neuron part	2228	4.81545e-09	3.61395e-07	4.81545e-09	3.61395e-07	35	Striatin, RPL28, mGluR5, Amphiphysin I, SMURF1, Calmodulin, CLASP2, LEC1, Densin-180, ATP1A1, Endophilin A3, CALM3 (rodent), Rap1GAP1, SACS, TBC1D24, Tiam2, Tau (MAPT), SPATA7, KIF5B, IMPA1, Sequestosome 1(p62), Oxygen-regulated protein 1, SOD1, Myotrophin, MTND2, TMED9, Stargazin, PRRT2, RPS6, Filamin A, HGF receptor (Met), Neuroserpin, MAP-1B, eIF3S10, CALM2 (rodent)
6	organelle	16581	5.01952e-09	3.61395e-07	5.01952e-09	3.61395e-07	122	Glyoxalase II, KIAA1914, Fibronectin, PKIA, IRAK2, COPS3, Exportin 7, Angiopoietin 1, ULK3, PTCHD3, Striatin, RPL28, MRF-1, mGluR5, Alpha-endosulfine, p56 KKIAMRE, Amphiphysin I, TEX10, Metallothionein-I (rodent), IFG15, TMS-1, INTS3, TBCD4, SMURF1, LASP1, Calmodulin, PERE, FAM114A1, CHD7, CLASP2, HADHB, ANKK1, APM-1, PSMD1, G-protein alpha-i3, SPEF2, ZNF329, PLCA, YEATS2, VAPB, Densin-180, SCOT,…
7	axon	857	6.12996e-09	3.61395e-07	6.12996e-09	3.61395e-07	21	Amphiphysin I, SMURF1, Calmodulin, CLASP2, Densin-180, ATP1A1, CALM3 (rodent), Rap1GAP1, SACS, TBC1D24, Tiam2, Tau (MAPT), KIF5B, IMPA1, SOD1, Myotrophin, Stargazin, PRRT2, Filamin A, MAP-1B, CALM2 (rodent)
8	plasma membrane bounded cell projection part	1922	6.44071e-09	3.61395e-07	6.44071e-09	3.61395e-07	32	ULK3, PTCHD3, Striatin, RPL28, mGluR5, Amphiphysin I, SMURF1, Calmodulin, CLASP2, SPEF2, Densin-180, ERK7 (MAPK15), CALM3 (rodent), Rap1GAP1, SACS, DNAH12, TBC1D24, Tiam2, Tau (MAPT), SPATA7, KIF5B, Sequestosome 1(p62), Oxygen-regulated protein 1, SOD1, PRRT2, RPS6, Filamin A, HGF receptor (Met), MAP-1B, Girdin, QN1(KIAA1009), CALM2 (rodent)
9	cell projection part	1922	6.44071e-09	3.61395e-07	6.44071e-09	3.61395e-07	32	ULK3, PTCHD3, Striatin, RPL28, mGluR5, Amphiphysin I, SMURF1, Calmodulin, CLASP2, SPEF2, Densin-180, ERK7 (MAPK15), CALM3 (rodent), Rap1GAP1, SACS, DNAH12, TBC1D24, Tiam2, Tau (MAPT), SPATA7, KIF5B, Sequestosome 1(p62), Oxygen-regulated protein 1, SOD1, PRRT2, RPS6, Filamin A, HGF receptor (Met), MAP-1B, Girdin, QN1(KIAA1009), CALM2 (rodent)
10	cytoplasmic part	11571	1.36921e-08	6.91453e-07	1.36921e-08	6.91453e-07	96	Glyoxalase II, KIAA1914, Fibronectin, IRAK2, COPS3, PDE8B, ULK3, RPL28, Amphiphysin I, Metallothionein-I (rodent), IFG15, TMS-1, TBCD4, SMURF1, LASP1, METAP1, Calmodulin, PERE, FAM114A1, CLASP2, HADHB, PSMD1, G-protein alpha-i3, SPEF2, PLCA, VAPB, Densin-180, SCOT, ATP1A1, ERK7 (MAPK15), TKT, FAM65A, TIP120A, ARHGAP25, SUR2, HCLS1, Endophilin A3, CALM3 (rodent), Rap1GAP1, HSD3B5, GSHR, SACS, DNAH…
11	neuron projection	1734	3.42731e-08	1.57345e-06	3.42731e-08	1.57345e-06	29	Striatin, RPL28, mGluR5, Amphiphysin I, SMURF1, Calmodulin, CLASP2, LEC1, Densin-180, ATP1A1, CALM3 (rodent), Rap1GAP1, SACS, TBC1D24, Tiam2, Tau (MAPT), SPATA7, KIF5B, IMPA1, Oxygen-regulated protein 1, SOD1, Myotrophin, Stargazin, PRRT2, RPS6, Filamin A, HGF receptor (Met), MAP-1B, CALM2 (rodent)
12	cytosol	5703	4.08691e-07	1.71991e-05	4.08691e-07	1.71991e-05	57	Glyoxalase II, KIAA1914, IRAK2, COPS3, PDE8B, ULK3, RPL28, Amphiphysin I, Metallothionein-I (rodent), TBCD4, SMURF1, METAP1, Calmodulin, FAM114A1, CLASP2, PSMD1, Densin-180, TKT, TIP120A, ARHGAP25, HCLS1, CALM3 (rodent), Rap1GAP1, GSHR, Tiam2, Tau (MAPT), SPATA7, KIF5B, DENND5B, BRK, UBC, IMPA1, Sequestosome 1(p62), FANCD2, Glyoxalase I, SOD1, Myotrophin, DENND2A, SRP68, Rod, SDR-O, PFAS, PSMA1, …
13	membrane-bounded organelle	15230	4.61639e-07	1.79329e-05	4.61639e-07	1.79329e-05	111	Glyoxalase II, KIAA1914, Fibronectin, PKIA, IRAK2, COPS3, Exportin 7, Angiopoietin 1, RPL28, MRF-1, Alpha-endosulfine, p56 KKIAMRE, Amphiphysin I, TEX10, Metallothionein-I (rodent), IFG15, TMS-1, INTS3, TBCD4, SMURF1, Calmodulin, PERE, FAM114A1, CHD7, CLASP2, HADHB, ANKK1, APM-1, PSMD1, G-protein alpha-i3, SPEF2, ZNF329, PLCA, YEATS2, VAPB, Densin-180, SCOT, ATP1A1, ERK7 (MAPK15), TKT, FAM65A, TI…
14	axon part	577	4.99316e-07	1.8011e-05	4.99316e-07	1.8011e-05	15	Amphiphysin I, SMURF1, Calmodulin, CLASP2, Densin-180, CALM3 (rodent), TBC1D24, Tiam2, Tau (MAPT), KIF5B, SOD1, PRRT2, Filamin A, MAP-1B, CALM2 (rodent)
15	postsynaptic density	436	6.55989e-07	2.20849e-05	6.55989e-07	2.20849e-05	13	Striatin, mGluR5, Calmodulin, Densin-180, ATP1A1, Endophilin A3, Tau (MAPT), MTND2, Stargazin, PRRT2, HGF receptor (Met), MAP-1B, eIF3S10
16	asymmetric synapse	441	7.45261e-07	2.35223e-05	7.45261e-07	2.35223e-05	13	Striatin, mGluR5, Calmodulin, Densin-180, ATP1A1, Endophilin A3, Tau (MAPT), MTND2, Stargazin, PRRT2, HGF receptor (Met), MAP-1B, eIF3S10
17	site of polarized growth	251	1.0319e-06	3.06536e-05	1.0319e-06	3.06536e-05	10	Calmodulin, CLASP2, HCLS1, CALM3 (rodent), Tiam2, Tau (MAPT), KIF5B, Filamin A, MAP-1B, CALM2 (rodent)
18	neuron to neuron synapse	468	1.4423e-06	4.00037e-05	1.4423e-06	4.00037e-05	13	Striatin, mGluR5, Calmodulin, Densin-180, ATP1A1, Endophilin A3, Tau (MAPT), MTND2, Stargazin, PRRT2, HGF receptor (Met), MAP-1B, eIF3S10
19	intracellular organelle	15724	1.56996e-06	4.00037e-05	1.56996e-06	4.00037e-05	112	Glyoxalase II, KIAA1914, Fibronectin, PKIA, IRAK2, COPS3, Exportin 7, RPL28, MRF-1, Alpha-endosulfine, p56 KKIAMRE, Amphiphysin I, TEX10, Metallothionein-I (rodent), IFG15, TMS-1, INTS3, TBCD4, SMURF1, LASP1, Calmodulin, PERE, FAM114A1, CHD7, CLASP2, HADHB, ANKK1, APM-1, PSMD1, G-protein alpha-i3, SPEF2, ZNF329, PLCA, YEATS2, VAPB, Densin-180, SCOT, ATP1A1, ERK7 (MAPK15), TKT, FAM65A, TIP120A, SU…
20	postsynaptic specialization	472	1.58431e-06	4.00037e-05	1.58431e-06	4.00037e-05	13	Striatin, mGluR5, Calmodulin, Densin-180, ATP1A1, Endophilin A3, Tau (MAPT), MTND2, Stargazin, PRRT2, HGF receptor (Met), MAP-1B, eIF3S10
21	microtubule cytoskeleton	1404	5.46686e-06	0.000131465	5.46686e-06	0.000131465	22	p56 KKIAMRE, Calmodulin, CLASP2, G-protein alpha-i3, SPEF2, YEATS2, ERK7 (MAPK15), CALM3 (rodent), DNAH12, Tau (MAPT), SPATA7, KIF5B, Oxygen-regulated protein 1, FRY, Rod, PSMA1, PCGF5, MAP-1B, Girdin, QN1(KIAA1009), eIF3S10, CALM2 (rodent)
22	distal axon	459	6.867e-06	0.000157629	6.867e-06	0.000157629	12	Amphiphysin I, Calmodulin, CLASP2, CALM3 (rodent), TBC1D24, Tiam2, Tau (MAPT), KIF5B, PRRT2, Filamin A, MAP-1B, CALM2 (rodent)
23	growth cone	246	7.2448e-06	0.000159071	7.2448e-06	0.000159071	9	Calmodulin, CLASP2, CALM3 (rodent), Tiam2, Tau (MAPT), KIF5B, Filamin A, MAP-1B, CALM2 (rodent)
24	vesicle	4427	7.87595e-06	0.00016366	7.87595e-06	0.00016366	45	Fibronectin, IRAK2, Angiopoietin 1, RPL28, Amphiphysin I, TBCD4, SMURF1, Calmodulin, PERE, PSMD1, G-protein alpha-i3, Densin-180, ATP1A1, ERK7 (MAPK15), TKT, FAM65A, TIP120A, SUR2, Endophilin A3, CALM3 (rodent), Rap1GAP1, GSHR, TBC1D24, Tiam2, KIF5B, UBC, SOD2, Sequestosome 1(p62), Glyoxalase I, SOD1, PFAS, PSMA1, CPD, PZP, TMED9, HPRT, CDC2L5, Stargazin, PRRT2, Filamin A, Neuroserpin, Girdin, PD…
25	synapse part	1222	8.10198e-06	0.00016366	8.10198e-06	0.00016366	20	Striatin, mGluR5, Amphiphysin I, Calmodulin, LEC1, Densin-180, ATP1A1, Endophilin A3, CALM3 (rodent), TBC1D24, Tau (MAPT), MTND2, TMED9, Stargazin, PRRT2, Filamin A, HGF receptor (Met), MAP-1B, eIF3S10, CALM2 (rodent)
26	intracellular organelle lumen	6276	9.57322e-06	0.00017266	9.57322e-06	0.00017266	57	Glyoxalase II, Fibronectin, COPS3, MRF-1, Alpha-endosulfine, TEX10, INTS3, SMURF1, Calmodulin, PERE, FAM114A1, CHD7, HADHB, PSMD1, G-protein alpha-i3, YEATS2, Densin-180, SCOT, TKT, TIP120A, CALM3 (rodent), GSHR, Tau (MAPT), SPATA7, ATAD3A, TRAP100, BRK, UBC, SOD2, LSD1, NDUFV3, Sequestosome 1(p62), Histone H1.4, FANCD2, SOD1, CELSR1, ATF-6 beta, PARP-2, SRP68, SLC27A3, TFIP11, SDR-O, Neurocan, P…
27	organelle lumen	6276	9.57322e-06	0.00017266	9.57322e-06	0.00017266	57	Glyoxalase II, Fibronectin, COPS3, MRF-1, Alpha-endosulfine, TEX10, INTS3, SMURF1, Calmodulin, PERE, FAM114A1, CHD7, HADHB, PSMD1, G-protein alpha-i3, YEATS2, Densin-180, SCOT, TKT, TIP120A, CALM3 (rodent), GSHR, Tau (MAPT), SPATA7, ATAD3A, TRAP100, BRK, UBC, SOD2, LSD1, NDUFV3, Sequestosome 1(p62), Histone H1.4, FANCD2, SOD1, CELSR1, ATF-6 beta, PARP-2, SRP68, SLC27A3, TFIP11, SDR-O, Neurocan, P…
28	membrane-enclosed lumen	6276	9.57322e-06	0.00017266	9.57322e-06	0.00017266	57	Glyoxalase II, Fibronectin, COPS3, MRF-1, Alpha-endosulfine, TEX10, INTS3, SMURF1, Calmodulin, PERE, FAM114A1, CHD7, HADHB, PSMD1, G-protein alpha-i3, YEATS2, Densin-180, SCOT, TKT, TIP120A, CALM3 (rodent), GSHR, Tau (MAPT), SPATA7, ATAD3A, TRAP100, BRK, UBC, SOD2, LSD1, NDUFV3, Sequestosome 1(p62), Histone H1.4, FANCD2, SOD1, CELSR1, ATF-6 beta, PARP-2, SRP68, SLC27A3, TFIP11, SDR-O, Neurocan, P…
29	non-membrane-bounded organelle	5869	1.30112e-05	0.000226574	1.30112e-05	0.000226574	54	RPL28, MRF-1, p56 KKIAMRE, Amphiphysin I, TEX10, INTS3, LASP1, Calmodulin, CHD7, CLASP2, HADHB, G-protein alpha-i3, SPEF2, YEATS2, Densin-180, ERK7 (MAPK15), SUR2, HCLS1, Endophilin A3, CALM3 (rodent), DNAH12, Tau (MAPT), SPATA7, ATAD3A, KIF5B, BRK, SOD2, LSD1, Sequestosome 1(p62), Histone H1.4, FANCD2, Oxygen-regulated protein 1, FRY, Myotrophin, DENND2A, ATF-6 beta, PARP-2, SRP68, TFIP11, Rod, …
30	ciliary part	583	1.53884e-05	0.000259039	1.53884e-05	0.000259039	13	ULK3, PTCHD3, SPEF2, ERK7 (MAPK15), DNAH12, Tau (MAPT), SPATA7, KIF5B, Sequestosome 1(p62), Oxygen-regulated protein 1, MAP-1B, Girdin, QN1(KIAA1009)
31	microtubule	507	1.84728e-05	0.000293553	1.84728e-05	0.000293553	12	Calmodulin, CLASP2, CALM3 (rodent), DNAH12, Tau (MAPT), KIF5B, Oxygen-regulated protein 1, Rod, MAP-1B, QN1(KIAA1009), eIF3S10, CALM2 (rodent)
32	cytoskeletal part	1993	1.86014e-05	0.000293553	1.86014e-05	0.000293553	26	p56 KKIAMRE, LASP1, Calmodulin, CLASP2, G-protein alpha-i3, SPEF2, YEATS2, ERK7 (MAPK15), HCLS1, CALM3 (rodent), DNAH12, Tau (MAPT), SPATA7, KIF5B, Oxygen-regulated protein 1, FRY, Myotrophin, Rod, PSMA1, Filamin A, PCGF5, MAP-1B, Girdin, QN1(KIAA1009), eIF3S10, CALM2 (rodent)
33	protein-containing complex	6447	2.20458e-05	0.000337367	2.20458e-05	0.000337367	57	Fibronectin, COPS3, Exportin 7, ULK3, Striatin, RPL28, MRF-1, CACNA2D2, TEX10, INTS3, Calmodulin, ATP1A4, CLASP2, HADHB, PSMD1, G-protein alpha-i3, YEATS2, Densin-180, ATP1A1, WDR40B, TIP120A, SUR2, HCLS1, CALM3 (rodent), DNAH12, Tau (MAPT), KIF5B, TRAP100, LSD1, NDUFV3, Sequestosome 1(p62), Histone H1.4, Oxygen-regulated protein 1, SOD1, Myotrophin, ATF-6 beta, TRPV3, SRP68, TFIP11, Rod, MTND2, …
34	postsynapse	796	2.42336e-05	0.000359941	2.42336e-05	0.000359941	15	Striatin, mGluR5, Calmodulin, LEC1, Densin-180, ATP1A1, Endophilin A3, Tau (MAPT), MTND2, Stargazin, PRRT2, Filamin A, HGF receptor (Met), MAP-1B, eIF3S10
35	myelin sheath	221	2.55089e-05	0.000362447	2.55089e-05	0.000362447	8	Calmodulin, ATP1A1, TKT, CALM3 (rodent), UBC, SOD2, SOD1, CALM2 (rodent)
36	intracellular non-membrane-bounded organelle	5851	2.58378e-05	0.000362447	2.58378e-05	0.000362447	53	RPL28, MRF-1, p56 KKIAMRE, Amphiphysin I, TEX10, INTS3, LASP1, Calmodulin, CHD7, CLASP2, HADHB, G-protein alpha-i3, SPEF2, YEATS2, Densin-180, ERK7 (MAPK15), SUR2, HCLS1, CALM3 (rodent), DNAH12, Tau (MAPT), SPATA7, ATAD3A, KIF5B, BRK, SOD2, LSD1, Sequestosome 1(p62), Histone H1.4, FANCD2, Oxygen-regulated protein 1, FRY, Myotrophin, DENND2A, ATF-6 beta, PARP-2, SRP68, TFIP11, Rod, SDR-O, PSMA1, C…
37	secretory vesicle	1229	3.04263e-05	0.000415278	3.04263e-05	0.000415278	19	Fibronectin, Amphiphysin I, Calmodulin, PERE, PSMD1, G-protein alpha-i3, Densin-180, TIP120A, SUR2, Endophilin A3, CALM3 (rodent), SOD1, TMED9, CDC2L5, PRRT2, Neuroserpin, PDXK, CALM2 (rodent), Secretogranin 1
38	spindle microtubule	68	3.17724e-05	0.000422239	3.17724e-05	0.000422239	5	Calmodulin, CLASP2, CALM3 (rodent), Rod, CALM2 (rodent)
39	cytoplasmic region	637	3.8529e-05	0.000498902	3.8529e-05	0.000498902	13	LASP1, CLASP2, ERK7 (MAPK15), HCLS1, DNAH12, Tau (MAPT), SPATA7, KIF5B, Oxygen-regulated protein 1, FRY, SOD1, Filamin A, QN1(KIAA1009)
40	transmembrane transporter complex	382	4.05393e-05	0.000511808	4.05393e-05	0.000511808	10	CACNA2D2, Calmodulin, ATP1A4, Densin-180, ATP1A1, SUR2, CALM3 (rodent), Kv9.2, Stargazin, CALM2 (rodent)
41	calcium channel complex	72	4.19234e-05	0.000516373	4.19234e-05	0.000516373	5	CACNA2D2, Calmodulin, CALM3 (rodent), Stargazin, CALM2 (rodent)
42	nuclear part	5490	4.30238e-05	0.00051731	4.30238e-05	0.00051731	50	COPS3, Exportin 7, MRF-1, Alpha-endosulfine, TEX10, IFG15, INTS3, SMURF1, Calmodulin, FAM114A1, CHD7, PSMD1, G-protein alpha-i3, YEATS2, Densin-180, SCOT, TKT, TIP120A, CALM3 (rodent), Tau (MAPT), SPATA7, TRAP100, BRK, UBC, LSD1, NDUFV3, Sequestosome 1(p62), Histone H1.4, FANCD2, SOD1, CELSR1, ATF-6 beta, PARP-2, SRP68, TFIP11, SDR-O, PSMA1, LULL1, BUD13, CDC2L5, MSL2L1, RPS6, Filamin A, PCGF5, H…
43	extracellular exosome	2235	4.81849e-05	0.000559271	4.81849e-05	0.000559271	27	Fibronectin, Angiopoietin 1, RPL28, SMURF1, Calmodulin, PERE, G-protein alpha-i3, ATP1A1, TKT, FAM65A, TIP120A, GSHR, Tiam2, UBC, SOD2, Sequestosome 1(p62), Glyoxalase I, SOD1, PFAS, PSMA1, CPD, PZP, TMED9, HPRT, Filamin A, Neuroserpin, PDXK
44	transporter complex	391	4.92693e-05	0.000559271	4.92693e-05	0.000559271	10	CACNA2D2, Calmodulin, ATP1A4, Densin-180, ATP1A1, SUR2, CALM3 (rodent), Kv9.2, Stargazin, CALM2 (rodent)
45	microtubule organizing center	848	4.9836e-05	0.000559271	4.9836e-05	0.000559271	15	p56 KKIAMRE, Calmodulin, CLASP2, G-protein alpha-i3, ERK7 (MAPK15), CALM3 (rodent), SPATA7, KIF5B, FRY, PSMA1, PCGF5, Girdin, QN1(KIAA1009), eIF3S10, CALM2 (rodent)
46	synapse	1513	5.43855e-05	0.000597058	5.43855e-05	0.000597058	21	Striatin, mGluR5, Amphiphysin I, Calmodulin, LEC1, Densin-180, ATP1A1, Endophilin A3, CALM3 (rodent), TBC1D24, Tau (MAPT), Neurocan, MTND2, TMED9, Stargazin, PRRT2, Filamin A, HGF receptor (Met), MAP-1B, eIF3S10, CALM2 (rodent)
47	extracellular vesicle	2256	5.65353e-05	0.000607454	5.65353e-05	0.000607454	27	Fibronectin, Angiopoietin 1, RPL28, SMURF1, Calmodulin, PERE, G-protein alpha-i3, ATP1A1, TKT, FAM65A, TIP120A, GSHR, Tiam2, UBC, SOD2, Sequestosome 1(p62), Glyoxalase I, SOD1, PFAS, PSMA1, CPD, PZP, TMED9, HPRT, Filamin A, Neuroserpin, PDXK
48	extracellular organelle	2268	6.18744e-05	0.00065097	6.18744e-05	0.00065097	27	Fibronectin, Angiopoietin 1, RPL28, SMURF1, Calmodulin, PERE, G-protein alpha-i3, ATP1A1, TKT, FAM65A, TIP120A, GSHR, Tiam2, UBC, SOD2, Sequestosome 1(p62), Glyoxalase I, SOD1, PFAS, PSMA1, CPD, PZP, TMED9, HPRT, Filamin A, Neuroserpin, PDXK
49	plasma membrane bounded cell projection cytoplasm	259	7.80893e-05	0.000804798	7.80893e-05	0.000804798	8	ERK7 (MAPK15), DNAH12, Tau (MAPT), SPATA7, KIF5B, Oxygen-regulated protein 1, SOD1, QN1(KIAA1009)
50	cilium	784	8.11604e-05	0.00081972	8.11604e-05	0.00081972	14	ULK3, PTCHD3, SPEF2, ERK7 (MAPK15), DNAH12, Tau (MAPT), SPATA7, KIF5B, Sequestosome 1(p62), Oxygen-regulated protein 1, HGF receptor (Met), MAP-1B, Girdin, QN1(KIAA1009)

## Sheet: MF
Enrichment analysis report
Enrichment by GO Molecular Functions					Low dose ST_genelist
#	Molecular functions	Total	pValue	Min FDR	p-value	FDR	In Data	Network Objects from Active Data
1	enzyme binding	2691	3.97614e-09	2.26243e-06	3.97614e-09	2.26243e-06	43	Fibronectin, PKIA, Exportin 7, Murinoglobulin 1, Angiopoietin 1, Striatin, mGluR5, Alpha-endosulfine, IFG15, TBCD4, Filamin-A (CTF), Calmodulin, CLASP2, PSMD1, VAPB, ATP1A1, HCLS1, CALM3 (rodent), Rap1GAP1, Tiam2, Tau (MAPT), KIF5B, DENND5B, UBC, SOD2, LSD1, Sequestosome 1(p62), FANCD2, SOD1, DENND2A, MTND2, LULL1, CPD, Ccbe1, PZP, CDC2L5, RPS6, Filamin A, VAV-3, HGF receptor (Met), Girdin, eIF3S…
2	glutamate receptor binding	79	6.80815e-07	0.000178051	6.80815e-07	0.000178051	7	Calmodulin, Densin-180, CALM3 (rodent), Sequestosome 1(p62), MTND2, Stargazin, CALM2 (rodent)
3	protein kinase binding	816	9.38759e-07	0.000178051	9.38759e-07	0.000178051	19	PKIA, Angiopoietin 1, mGluR5, Filamin-A (CTF), Calmodulin, CLASP2, ATP1A1, HCLS1, CALM3 (rodent), Tau (MAPT), KIF5B, Sequestosome 1(p62), MTND2, CDC2L5, RPS6, Filamin A, Girdin, eIF3S10, CALM2 (rodent)
4	binding	17985	2.07108e-06	0.000277598	2.07108e-06	0.000277598	132	Glyoxalase II, KIAA1914, Fibronectin, PKIA, IRAK2, COPS3, Exportin 7, Murinoglobulin 1, PDE8B, Angiopoietin 1, ULK3, Striatin, RPL28, MRF-1, mGluR5, CACNA2D2, Alpha-endosulfine, p56 KKIAMRE, Amphiphysin I, TEX10, Metallothionein-I (rodent), IFG15, INTS3, TBCD4, Filamin-A (CTF), SMURF1, LASP1, METAP1, Calmodulin, PERE, FAM114A1, CHD7, ATP1A4, CLASP2, HADHB, ANKK1, APM-1, PSMD1, LEC1, G-protein alp…
5	N-terminal myristoylation domain binding	5	2.43935e-06	0.000277598	2.43935e-06	0.000277598	3	Calmodulin, CALM3 (rodent), CALM2 (rodent)
6	ion channel regulator activity	143	3.57362e-06	0.000338899	3.57362e-06	0.000338899	8	CACNA2D2, Alpha-endosulfine, Calmodulin, SUR2, CALM3 (rodent), Stargazin, Filamin A, CALM2 (rodent)
7	kinase binding	905	4.27192e-06	0.000345391	4.27192e-06	0.000345391	19	PKIA, Angiopoietin 1, mGluR5, Filamin-A (CTF), Calmodulin, CLASP2, ATP1A1, HCLS1, CALM3 (rodent), Tau (MAPT), KIF5B, Sequestosome 1(p62), MTND2, CDC2L5, RPS6, Filamin A, Girdin, eIF3S10, CALM2 (rodent)
8	type 3 metabotropic glutamate receptor binding	6	4.85612e-06	0.000345391	4.85612e-06	0.000345391	3	Calmodulin, CALM3 (rodent), CALM2 (rodent)
9	phosphatidylinositol 3-kinase binding	45	9.29976e-06	0.000587952	9.29976e-06	0.000587952	5	Calmodulin, ATP1A1, CALM3 (rodent), HGF receptor (Met), CALM2 (rodent)
10	channel regulator activity	172	1.38991e-05	0.000789501	1.38991e-05	0.000789501	8	CACNA2D2, Alpha-endosulfine, Calmodulin, SUR2, CALM3 (rodent), Stargazin, Filamin A, CALM2 (rodent)
11	protein binding	14131	1.52628e-05	0.000789501	1.52628e-05	0.000789501	112	Glyoxalase II, KIAA1914, Fibronectin, PKIA, IRAK2, COPS3, Exportin 7, Murinoglobulin 1, Angiopoietin 1, ULK3, Striatin, RPL28, MRF-1, mGluR5, Alpha-endosulfine, Amphiphysin I, TEX10, IFG15, INTS3, TBCD4, Filamin-A (CTF), SMURF1, LASP1, Calmodulin, FAM114A1, CHD7, CLASP2, HADHB, APM-1, PSMD1, LEC1, G-protein alpha-i3, SPEF2, ZNF329, PLCA, YEATS2, VAPB, Densin-180, SCOT, ATP1A1, ERK7 (MAPK15), TKT,…
12	enzyme activator activity	677	2.54929e-05	0.00120879	2.54929e-05	0.00120879	15	KIAA1914, Fibronectin, mGluR5, IFG15, TBCD4, Calmodulin, ARHGAP25, CALM3 (rodent), Rap1GAP1, TBC1D24, Tiam2, LULL1, DDEF2(PAG3), VAV-3, CALM2 (rodent)
13	adenylate cyclase activator activity	10	2.86012e-05	0.00125185	2.86012e-05	0.00125185	3	Calmodulin, CALM3 (rodent), CALM2 (rodent)
14	lithium ion binding	2	3.95694e-05	0.001501	3.95694e-05	0.001501	2	IMPA1, PDXK
15	microtubule lateral binding	2	3.95694e-05	0.001501	3.95694e-05	0.001501	2	Tau (MAPT), KIF5B
16	calcium channel regulator activity	62	4.5198e-05	0.00160735	4.5198e-05	0.00160735	5	CACNA2D2, Calmodulin, CALM3 (rodent), Stargazin, CALM2 (rodent)
17	protein domain specific binding	893	4.90892e-05	0.00164305	4.90892e-05	0.00164305	17	KIAA1914, Fibronectin, Striatin, mGluR5, Calmodulin, LEC1, G-protein alpha-i3, VAPB, ATP1A1, ERK7 (MAPK15), HCLS1, CALM3 (rodent), Tau (MAPT), Sequestosome 1(p62), SRP68, PRRT2, CALM2 (rodent)
18	enzyme regulator activity	1387	5.72447e-05	0.00180957	5.72447e-05	0.00180957	22	KIAA1914, Fibronectin, PKIA, Murinoglobulin 1, mGluR5, Alpha-endosulfine, IFG15, TBCD4, Calmodulin, PSMD1, ARHGAP25, CALM3 (rodent), Rap1GAP1, TBC1D24, Tiam2, FRY, LULL1, PZP, DDEF2(PAG3), VAV-3, Neuroserpin, CALM2 (rodent)
19	molecular function regulator	2397	7.54693e-05	0.00226011	7.54693e-05	0.00226011	31	KIAA1914, Fibronectin, PKIA, Murinoglobulin 1, mGluR5, CACNA2D2, Alpha-endosulfine, IFG15, TBCD4, Calmodulin, PSMD1, ARHGAP25, SUR2, CALM3 (rodent), Rap1GAP1, TBC1D24, Tiam2, Tau (MAPT), DENND5B, Secretin, FRY, DENND2A, LULL1, PZP, DDEF2(PAG3), Stargazin, Filamin A, VAV-3, Neuroserpin, CALM2 (rodent), Secretogranin 1
20	nitric-oxide synthase regulator activity	15	0.000105964	0.00301466	0.000105964	0.00301466	3	Calmodulin, CALM3 (rodent), CALM2 (rodent)
21	calcium channel inhibitor activity	16	0.000129814	0.00339611	0.000129814	0.00339611	3	Calmodulin, CALM3 (rodent), CALM2 (rodent)
22	anion binding	3316	0.000131308	0.00339611	0.000131308	0.00339611	38	KIAA1914, Fibronectin, IRAK2, ULK3, p56 KKIAMRE, Amphiphysin I, SMURF1, CHD7, ATP1A4, HADHB, ANKK1, G-protein alpha-i3, ATP1A1, ERK7 (MAPK15), TKT, ARHGAP25, SUR2, GSHR, SACS, DNAH12, Tau (MAPT), ATAD3A, KIF5B, BRK, LSD1, MRP3, Histone H1.4, SLC27A3, Neurocan, PFAS, DDEF2(PAG3), CDC2L5, VAV-3, HGF receptor (Met), MAP-1B, Girdin, PDXK, ATP13A1
23	protein phosphatase activator activity	17	0.000156904	0.00357114	0.000156904	0.00357114	3	Calmodulin, CALM3 (rodent), CALM2 (rodent)
24	adenylate cyclase binding	17	0.000156904	0.00357114	0.000156904	0.00357114	3	Calmodulin, CALM3 (rodent), CALM2 (rodent)
25	titin binding	17	0.000156904	0.00357114	0.000156904	0.00357114	3	Calmodulin, CALM3 (rodent), CALM2 (rodent)
26	protein phosphatase 2A binding	44	0.000169699	0.00371379	0.000169699	0.00371379	4	Striatin, Alpha-endosulfine, Tau (MAPT), CPD
27	disordered domain specific binding	45	0.000185348	0.00390603	0.000185348	0.00390603	4	Fibronectin, Calmodulin, CALM3 (rodent), CALM2 (rodent)
28	ionotropic glutamate receptor binding	46	0.000202011	0.00410515	0.000202011	0.00410515	4	Densin-180, Sequestosome 1(p62), MTND2, Stargazin
29	G protein-coupled glutamate receptor binding	19	0.00022153	0.00434657	0.00022153	0.00434657	3	Calmodulin, CALM3 (rodent), CALM2 (rodent)
30	Fc-gamma receptor I complex binding	4	0.000235451	0.00436062	0.000235451	0.00436062	2	Filamin-A (CTF), Filamin A
31	protein-containing complex binding	1531	0.000237573	0.00436062	0.000237573	0.00436062	22	Fibronectin, Striatin, Amphiphysin I, Filamin-A (CTF), SMURF1, LASP1, CLASP2, HADHB, G-protein alpha-i3, HCLS1, SACS, DNAH12, Tau (MAPT), Histone H1.4, SRP68, CPD, Ccbe1, PZP, Filamin A, HGF receptor (Met), MAP-1B, Girdin
32	phosphatase activator activity	20	0.000259421	0.00461284	0.000259421	0.00461284	3	Calmodulin, CALM3 (rodent), CALM2 (rodent)
33	ion channel inhibitor activity	51	0.000301901	0.00520551	0.000301901	0.00520551	4	Alpha-endosulfine, Calmodulin, CALM3 (rodent), CALM2 (rodent)
34	alkali metal ion binding	22	0.000347223	0.00569529	0.000347223	0.00569529	3	ATP1A1, IMPA1, PDXK
35	channel inhibitor activity	53	0.000350325	0.00569529	0.000350325	0.00569529	4	Alpha-endosulfine, Calmodulin, CALM3 (rodent), CALM2 (rodent)
36	oxidoreductase activity, acting on superoxide radicals as acceptor	5	0.000390792	0.00600975	0.000390792	0.00600975	2	SOD2, SOD1
37	superoxide dismutase activity	5	0.000390792	0.00600975	0.000390792	0.00600975	2	SOD2, SOD1
38	nitric-oxide synthase binding	24	0.000452154	0.00677042	0.000452154	0.00677042	3	Calmodulin, CALM3 (rodent), CALM2 (rodent)
39	adenyl ribonucleotide binding	1734	0.000528499	0.00771067	0.000528499	0.00771067	23	IRAK2, ULK3, p56 KKIAMRE, CHD7, ATP1A4, HADHB, ANKK1, ATP1A1, ERK7 (MAPK15), SUR2, SACS, DNAH12, ATAD3A, KIF5B, BRK, MRP3, Histone H1.4, SLC27A3, PFAS, CDC2L5, HGF receptor (Met), PDXK, ATP13A1
40	adenyl nucleotide binding	1746	0.000581554	0.0082726	0.000581554	0.0082726	23	IRAK2, ULK3, p56 KKIAMRE, CHD7, ATP1A4, HADHB, ANKK1, ATP1A1, ERK7 (MAPK15), SUR2, SACS, DNAH12, ATAD3A, KIF5B, BRK, MRP3, Histone H1.4, SLC27A3, PFAS, CDC2L5, HGF receptor (Met), PDXK, ATP13A1
41	ATP binding	1654	0.000682533	0.00947222	0.000682533	0.00947222	22	IRAK2, ULK3, p56 KKIAMRE, CHD7, ATP1A4, ANKK1, ATP1A1, ERK7 (MAPK15), SUR2, SACS, DNAH12, ATAD3A, KIF5B, BRK, MRP3, Histone H1.4, SLC27A3, PFAS, CDC2L5, HGF receptor (Met), PDXK, ATP13A1
42	protein tyrosine kinase binding	111	0.000699388	0.00947504	0.000699388	0.00947504	5	Angiopoietin 1, mGluR5, CLASP2, Sequestosome 1(p62), eIF3S10
43	mu-type opioid receptor binding	8	0.00108068	0.0143002	0.00108068	0.0143002	2	Filamin-A (CTF), Filamin A
44	chaperone binding	125	0.00119301	0.0154277	0.00119301	0.0154277	5	Fibronectin, ATP1A1, SACS, Tau (MAPT), SOD1
45	ATPase-coupled ion transmembrane transporter activity	76	0.0013724	0.0169802	0.0013724	0.0169802	4	ATP1A4, ATP1A1, MRP3, ATP13A1
46	ion binding	7082	0.00137274	0.0169802	0.00137274	0.0169802	62	Glyoxalase II, KIAA1914, Fibronectin, IRAK2, PDE8B, ULK3, CACNA2D2, p56 KKIAMRE, Amphiphysin I, Metallothionein-I (rodent), SMURF1, LASP1, METAP1, Calmodulin, PERE, CHD7, ATP1A4, HADHB, ANKK1, APM-1, G-protein alpha-i3, ZNF329, ATP1A1, ERK7 (MAPK15), TKT, ARHGAP25, SUR2, CALM3 (rodent), GSHR, SACS, DNAH12, Tau (MAPT), ATAD3A, KIF5B, BRK, SOD2, LSD1, MRP3, IMPA1, Sequestosome 1(p62), Histone H1.4,…
47	ATPase-coupled transmembrane transporter activity	131	0.001469	0.0177843	0.001469	0.0177843	5	ATP1A4, ATP1A1, SUR2, MRP3, ATP13A1
48	protein phosphatase binding	195	0.00151388	0.0177994	0.00151388	0.0177994	6	Striatin, Alpha-endosulfine, Tau (MAPT), SOD1, CPD, HGF receptor (Met)
49	Ras GTPase binding	511	0.00153281	0.0177994	0.00153281	0.0177994	10	Exportin 7, TBCD4, Filamin-A (CTF), Rap1GAP1, Tiam2, DENND5B, SOD1, DENND2A, Filamin A, VAV-3
50	nucleoside-triphosphatase regulator activity	431	0.00169472	0.0192859	0.00169472	0.0192859	9	IFG15, TBCD4, ARHGAP25, Rap1GAP1, TBC1D24, Tiam2, LULL1, DDEF2(PAG3), VAV-3
