# Supplementary material for: Arsenic alters nitric oxide signaling similar to autism spectrum disorder and Alzheimer’s disease-associated mutations
Source: Transl Psychiatry. 2022 Mar 28;12:127. doi: 10.1038/s41398-022-01890-5 (PMC8964747; doi:10.1038/s41398-022-01890-5)
Supplement: Supplementary file 14 — Supp. Table 5 [file 41398_2022_1890_MOESM14_ESM.xlsx]

## Sheet: bp
Enrichment analysis report
Enrichment by GO Processes					High Dose ST_genelist
#	Processes	Total	pValue	Min FDR	p-value	FDR	In Data	Network Objects from Active Data
1	ATP metabolic process	275	2.63064e-18	1.00043e-14	2.63064e-18	1.00043e-14	22	COX VIa-1, ATP6V1B, PDH, ATP5C, NDUFA6, COX VIb, HXK1, ALDOC, HSP70, ATP6V1B2, UQCRC2, PDH alpha, PDHA (somatic), NDUFA4, T-Cc, CYB, VCP, ATP5L, NDUFB10, COX VIa, ATP5O, COX VIb-1
2	cellular respiration	226	2.43662e-16	4.63323e-13	2.43662e-16	4.63323e-13	19	CISY, COX VIa-1, PDH, SLC25A22, NDUFA6, COX VIb, PDH E2 subunit N6-lipoyllysine, PDH beta, UQCRC2, PDH alpha, PDHA (somatic), NDUFA4, T-Cc, CYB, NDUFB10, IDH3A, COX VIa, ODP2, COX VIb-1
3	aerobic respiration	121	1.16881e-15	1.48166e-12	1.16881e-15	1.48166e-12	15	CISY, COX VIa-1, PDH, COX VIb, PDH E2 subunit N6-lipoyllysine, PDH beta, UQCRC2, PDH alpha, PDHA (somatic), NDUFA4, T-Cc, IDH3A, COX VIa, ODP2, COX VIb-1
4	generation of precursor metabolites and energy	588	3.5597e-15	2.9009e-12	3.5597e-15	2.9009e-12	26	CISY, COX VIa-1, PDH, SLC25A22, MLCP (cat), ATP5C, NDUFA6, COX VIb, HXK1, ALDOC, PDH E2 subunit N6-lipoyllysine, PDH beta, UQCRC2, PDH alpha, PDHA (somatic), NDUFA4, T-Cc, CYB, ATP5L, NDUFB10, IDH3A, COX VIa, ODP2, ATP5O, COX VIb-1, PP1-cat
5	energy derivation by oxidation of organic compounds	344	3.81396e-15	2.9009e-12	3.81396e-15	2.9009e-12	21	CISY, COX VIa-1, PDH, SLC25A22, MLCP (cat), NDUFA6, COX VIb, PDH E2 subunit N6-lipoyllysine, PDH beta, UQCRC2, PDH alpha, PDHA (somatic), NDUFA4, T-Cc, CYB, NDUFB10, IDH3A, COX VIa, ODP2, COX VIb-1, PP1-cat
6	localization	7385	6.61665e-15	4.19385e-12	6.61665e-15	4.19385e-12	92	FAM62C, SV2B, AP-2 alpha subunits, SNAPs, DLC1 (Dynein LC8a), SGK269, Ski, COX VIa-1, GDI2, ATP6V1B, CCDC52, RhoB, SLC25A22, OBSCN, PRDX4, PAFAH beta, GSTs, ATP5C, Importin 9, Peroxiredoxin, NDUFA6, Anillin, Tubulin beta, Profilin I, Talin-1, G-protein alpha-i family, Fascin, Ubiquitin, RAB2A, Synapsin II, Rab-10, Tubulin beta 2B, AF-6, Rab-1B, Talin, SES1, GRP75, COX VIb, AP2A1, NSF, NBEAL2, TM9…
7	establishment of localization	5975	1.44869e-14	7.87052e-12	1.44869e-14	7.87052e-12	81	FAM62C, SV2B, AP-2 alpha subunits, SNAPs, DLC1 (Dynein LC8a), COX VIa-1, GDI2, ATP6V1B, CCDC52, RhoB, SLC25A22, PRDX4, PAFAH beta, GSTs, ATP5C, Importin 9, Peroxiredoxin, NDUFA6, Tubulin beta, Talin-1, G-protein alpha-i family, Ubiquitin, RAB2A, Synapsin II, Rab-10, AF-6, Rab-1B, Talin, SES1, GRP75, COX VIb, AP2A1, NSF, NBEAL2, HXK1, GAT1, Rho GTPase, HKLP2, ALDOC, PKA-cat (cAMP-dependent), FXYD6…
8	exocytosis	1023	2.69848e-14	1.28279e-11	2.69848e-14	1.28279e-11	32	AP-2 alpha subunits, SNAPs, DLC1 (Dynein LC8a), GDI2, PRDX4, PAFAH beta, GSTs, Peroxiredoxin, Tubulin beta, Talin-1, Synapsin II, Rab-10, Talin, SES1, NSF, NBEAL2, Rho GTPase, ALDOC, PKA-cat (cAMP-dependent), SV2A, Synaptotagmin I, HSP70, RhoA-related, PSMD11, Tubulin alpha, Synaptotagmin, DYNLL, VCP, Albumin, Tubulin (in microtubules), Tubulin beta 2C, CD47
9	cellular localization	3228	3.0419e-14	1.28537e-11	3.0419e-14	1.28537e-11	57	FAM62C, AP-2 alpha subunits, SNAPs, DLC1 (Dynein LC8a), ATP6V1B, CCDC52, RhoB, OBSCN, GSTs, ATP5C, Importin 9, Anillin, Tubulin beta, Profilin I, Talin-1, Ubiquitin, RAB2A, Synapsin II, Rab-10, AF-6, Rab-1B, Talin, GRP75, AP2A1, NSF, TM9SF1, HXK1, Cyclophilin 60, GAT1, Rho GTPase, PKA-cat (cAMP-dependent), SV2A, UBB, Synaptotagmin I, DNAJC15, HSP70, NAPG, AP180, RhoA-related, UQCRC2, Tubulin alph…
10	regulated exocytosis	917	6.20172e-14	2.35851e-11	6.20172e-14	2.35851e-11	30	AP-2 alpha subunits, SNAPs, DLC1 (Dynein LC8a), GDI2, PRDX4, PAFAH beta, GSTs, Peroxiredoxin, Tubulin beta, Talin-1, Synapsin II, Rab-10, Talin, NBEAL2, Rho GTPase, ALDOC, PKA-cat (cAMP-dependent), SV2A, Synaptotagmin I, HSP70, RhoA-related, PSMD11, Tubulin alpha, Synaptotagmin, DYNLL, VCP, Albumin, Tubulin (in microtubules), Tubulin beta 2C, CD47
11	transport	5808	4.33986e-13	1.50041e-10	4.33986e-13	1.50041e-10	77	FAM62C, SV2B, AP-2 alpha subunits, SNAPs, DLC1 (Dynein LC8a), COX VIa-1, GDI2, ATP6V1B, RhoB, SLC25A22, PRDX4, PAFAH beta, GSTs, ATP5C, Importin 9, Peroxiredoxin, NDUFA6, Tubulin beta, Talin-1, G-protein alpha-i family, Ubiquitin, RAB2A, Synapsin II, Rab-10, Rab-1B, Talin, SES1, GRP75, COX VIb, AP2A1, NSF, NBEAL2, GAT1, Rho GTPase, HKLP2, ALDOC, PKA-cat (cAMP-dependent), FXYD6, GPM6A, SV2A, Prohi…
12	secretion by cell	1335	1.28506e-12	4.07255e-10	1.28506e-12	4.07255e-10	34	AP-2 alpha subunits, SNAPs, DLC1 (Dynein LC8a), GDI2, PRDX4, PAFAH beta, GSTs, Peroxiredoxin, Tubulin beta, Talin-1, Synapsin II, Rab-10, Talin, SES1, NSF, NBEAL2, Rho GTPase, ALDOC, PKA-cat (cAMP-dependent), SV2A, Synaptotagmin I, HSP70, AP180, RhoA-related, PSMD11, Tubulin alpha, DJ-1, Synaptotagmin, DYNLL, VCP, Albumin, Tubulin (in microtubules), Tubulin beta 2C, CD47
13	regulation of neurotransmitter levels	596	2.67955e-12	7.83872e-10	2.67955e-12	7.83872e-10	23	SV2B, SNAPs, DLC1 (Dynein LC8a), PDE1B, PDE1, Synapsin II, NSF, Scrapper, GAT1, Rho GTPase, PKA-cat (cAMP-dependent), SV2A, Synaptotagmin I, HSP70, GFAP, AP180, DJ-1, Synaptotagmin, Profilin, DYNLL, PDE, CD47, M6B
14	phosphate-containing compound metabolic process	2770	4.02731e-12	1.09399e-09	4.02731e-12	1.09399e-09	49	CISY, SGK269, COX VIa-1, PDH, OBSCN, PRDX4, MLCP (cat), ATP5C, Peroxiredoxin, CDIPT, NDUFA6, PDE1, GMF, G-protein alpha-i family, Ubiquitin, GRP75, COX VIb, HXK1, Rho GTPase, PAICS, ALDOC, PKR, PKA-cat (cAMP-dependent), PDH E2 subunit N6-lipoyllysine, CTE2, UBB, HSP70, PDH beta, PKA-cat beta, RhoA-related, PSMD11, UQCRC2, DJ-1, PDH alpha, PDHA (somatic), NDUFA4, PDE, T-Cc, CYB, VCP, ATP5L, PTPR-g…
15	export from cell	1397	4.5197e-12	1.14589e-09	4.5197e-12	1.14589e-09	34	AP-2 alpha subunits, SNAPs, DLC1 (Dynein LC8a), GDI2, PRDX4, PAFAH beta, GSTs, Peroxiredoxin, Tubulin beta, Talin-1, Synapsin II, Rab-10, Talin, SES1, NSF, NBEAL2, Rho GTPase, ALDOC, PKA-cat (cAMP-dependent), SV2A, Synaptotagmin I, HSP70, AP180, RhoA-related, PSMD11, Tubulin alpha, DJ-1, Synaptotagmin, DYNLL, VCP, Albumin, Tubulin (in microtubules), Tubulin beta 2C, CD47
16	oxidative phosphorylation	144	6.23398e-12	1.4081e-09	6.23398e-12	1.4081e-09	13	COX VIa-1, ATP5C, NDUFA6, COX VIb, UQCRC2, NDUFA4, T-Cc, CYB, ATP5L, NDUFB10, COX VIa, ATP5O, COX VIb-1
17	phosphorus metabolic process	2804	6.29442e-12	1.4081e-09	6.29442e-12	1.4081e-09	49	CISY, SGK269, COX VIa-1, PDH, OBSCN, PRDX4, MLCP (cat), ATP5C, Peroxiredoxin, CDIPT, NDUFA6, PDE1, GMF, G-protein alpha-i family, Ubiquitin, GRP75, COX VIb, HXK1, Rho GTPase, PAICS, ALDOC, PKR, PKA-cat (cAMP-dependent), PDH E2 subunit N6-lipoyllysine, CTE2, UBB, HSP70, PDH beta, PKA-cat beta, RhoA-related, PSMD11, UQCRC2, DJ-1, PDH alpha, PDHA (somatic), NDUFA4, PDE, T-Cc, CYB, VCP, ATP5L, PTPR-g…
18	vesicle-mediated transport	2544	1.11885e-11	2.36388e-09	1.11885e-11	2.36388e-09	46	AP-2 alpha subunits, SNAPs, DLC1 (Dynein LC8a), GDI2, ATP6V1B, RhoB, PRDX4, PAFAH beta, GSTs, Peroxiredoxin, Tubulin beta, Talin-1, G-protein alpha-i family, Ubiquitin, RAB2A, Synapsin II, Rab-10, Rab-1B, Talin, SES1, AP2A1, NSF, NBEAL2, Rho GTPase, HKLP2, ALDOC, PKA-cat (cAMP-dependent), SV2A, UBB, Synaptotagmin I, HSP70, NAPG, AP180, RhoA-related, PSMD11, Tubulin alpha, Synaptotagmin, DYNLL, VC…
19	nucleotide metabolic process	583	1.29317e-11	2.58839e-09	1.29317e-11	2.58839e-09	22	CISY, PDH, ATP5C, CDIPT, PDE1, G-protein alpha-i family, HXK1, Rho GTPase, PAICS, ALDOC, PDH E2 subunit N6-lipoyllysine, CTE2, PDH beta, RhoA-related, DJ-1, PDH alpha, PDHA (somatic), PDE, VCP, ATP5L, ODP2, ATP5O
20	nucleoside phosphate metabolic process	593	1.79755e-11	3.41805e-09	1.79755e-11	3.41805e-09	22	CISY, PDH, ATP5C, CDIPT, PDE1, G-protein alpha-i family, HXK1, Rho GTPase, PAICS, ALDOC, PDH E2 subunit N6-lipoyllysine, CTE2, PDH beta, RhoA-related, DJ-1, PDH alpha, PDHA (somatic), PDE, VCP, ATP5L, ODP2, ATP5O
21	purine ribonucleotide metabolic process	427	2.20663e-11	3.9961e-09	2.20663e-11	3.9961e-09	19	CISY, PDH, ATP5C, PDE1, G-protein alpha-i family, HXK1, Rho GTPase, PAICS, ALDOC, PDH E2 subunit N6-lipoyllysine, CTE2, PDH beta, RhoA-related, PDH alpha, PDHA (somatic), PDE, ATP5L, ODP2, ATP5O
22	establishment of localization in cell	2437	3.8822e-11	6.39355e-09	3.8822e-11	6.39355e-09	44	AP-2 alpha subunits, SNAPs, DLC1 (Dynein LC8a), ATP6V1B, CCDC52, RhoB, GSTs, ATP5C, Importin 9, Tubulin beta, Ubiquitin, RAB2A, Synapsin II, Rab-10, Rab-1B, GRP75, AP2A1, NSF, GAT1, Rho GTPase, PKA-cat (cAMP-dependent), SV2A, UBB, Synaptotagmin I, DNAJC15, HSP70, NAPG, AP180, RhoA-related, UQCRC2, Tubulin alpha, DJ-1, Synaptotagmin, DYNLL, VCP, ATP5L, Tubulin alpha-1B, Tubulin (in microtubules), …
23	ribonucleotide metabolic process	442	3.98738e-11	6.39355e-09	3.98738e-11	6.39355e-09	19	CISY, PDH, ATP5C, PDE1, G-protein alpha-i family, HXK1, Rho GTPase, PAICS, ALDOC, PDH E2 subunit N6-lipoyllysine, CTE2, PDH beta, RhoA-related, PDH alpha, PDHA (somatic), PDE, ATP5L, ODP2, ATP5O
24	secretion	1514	4.03484e-11	6.39355e-09	4.03484e-11	6.39355e-09	34	AP-2 alpha subunits, SNAPs, DLC1 (Dynein LC8a), GDI2, PRDX4, PAFAH beta, GSTs, Peroxiredoxin, Tubulin beta, Talin-1, Synapsin II, Rab-10, Talin, SES1, NSF, NBEAL2, Rho GTPase, ALDOC, PKA-cat (cAMP-dependent), SV2A, Synaptotagmin I, HSP70, AP180, RhoA-related, PSMD11, Tubulin alpha, DJ-1, Synaptotagmin, DYNLL, VCP, Albumin, Tubulin (in microtubules), Tubulin beta 2C, CD47
25	cellular component organization or biogenesis	7723	4.28448e-11	6.51755e-09	4.28448e-11	6.51755e-09	87	Neurochondrin, AP-2 alpha subunits, SNAPs, DLC1 (Dynein LC8a), SGK269, Ski, ATP6V1B, CCDC52, RhoB, G-protein alpha-o, OBSCN, PRDX4, GSTs, ATP5C, Importin 9, Peroxiredoxin, NDUFA6, Anillin, Tubulin beta, ECM29, Profilin I, Talin-1, GMF, TANC, G-protein alpha-i family, Fascin, Ubiquitin, RAB2A, Rab-10, Tubulin beta 2B, AF-6, Rab-1B, TPPP (p24), Talin, CAP-C, GRP75, AP2A1, NSF, NBEAL2, GAT1, Rho GTP…
26	ribose phosphate metabolic process	452	5.84032e-11	8.5416e-09	5.84032e-11	8.5416e-09	19	CISY, PDH, ATP5C, PDE1, G-protein alpha-i family, HXK1, Rho GTPase, PAICS, ALDOC, PDH E2 subunit N6-lipoyllysine, CTE2, PDH beta, RhoA-related, PDH alpha, PDHA (somatic), PDE, ATP5L, ODP2, ATP5O
27	purine nucleotide metabolic process	453	6.06424e-11	8.5416e-09	6.06424e-11	8.5416e-09	19	CISY, PDH, ATP5C, PDE1, G-protein alpha-i family, HXK1, Rho GTPase, PAICS, ALDOC, PDH E2 subunit N6-lipoyllysine, CTE2, PDH beta, RhoA-related, PDH alpha, PDHA (somatic), PDE, ATP5L, ODP2, ATP5O
28	cellular component organization	7494	6.65893e-11	9.04426e-09	6.65893e-11	9.04426e-09	85	Neurochondrin, AP-2 alpha subunits, SNAPs, DLC1 (Dynein LC8a), SGK269, Ski, ATP6V1B, CCDC52, RhoB, G-protein alpha-o, OBSCN, PRDX4, GSTs, ATP5C, Peroxiredoxin, NDUFA6, Anillin, Tubulin beta, ECM29, Profilin I, Talin-1, GMF, TANC, G-protein alpha-i family, Fascin, Ubiquitin, RAB2A, Rab-10, Tubulin beta 2B, AF-6, Rab-1B, TPPP (p24), Talin, CAP-C, GRP75, AP2A1, NSF, NBEAL2, GAT1, Rho GTPase, ALDOC, …
29	nucleobase-containing small molecule metabolic process	712	9.45612e-11	1.24006e-08	9.45612e-11	1.24006e-08	23	CISY, PDH, ATP5C, CDIPT, PDE1, G-protein alpha-i family, HXK1, Rho GTPase, PAICS, ALDOC, PDH E2 subunit N6-lipoyllysine, CTE2, PDH beta, RhoA-related, DJ-1, PDH alpha, PDHA (somatic), PDE, VCP, ATP5L, CRMP5, ODP2, ATP5O
30	cellular process	19110	1.27783e-10	1.61986e-08	1.27783e-10	1.61986e-08	146	Neurochondrin, PRDX5, FAM62C, SV2B, AP-2 alpha subunits, SNAPs, eEF1G, G-protein alpha-i1, KIF21A, DLC1 (Dynein LC8a), CISY, SGK269, LIN-54, Ski, COX VIa-1, GDI2, ATP6V1B, CGI-121, CCDC52, RhoB, PDH, SLC25A22, G-protein alpha-o, ZNF287, OBSCN, PRDX4, PAFAH beta, MLCP (cat), GSTs, PDE1B, ATP5C, IFNA4, Peroxiredoxin, CDIPT, NDUFA6, Anillin, Tubulin beta, CHP1, ECM29, PDE1, Profilin I, Talin-1, GMF,…
31	mitochondrial acetyl-CoA biosynthetic process from pyruvate	14	1.48405e-10	1.8206e-08	1.48405e-10	1.8206e-08	6	PDH, PDH E2 subunit N6-lipoyllysine, PDH beta, PDH alpha, PDHA (somatic), ODP2
32	acetyl-CoA biosynthetic process from pyruvate	15	2.4608e-10	2.92451e-08	2.4608e-10	2.92451e-08	6	PDH, PDH E2 subunit N6-lipoyllysine, PDH beta, PDH alpha, PDHA (somatic), ODP2
33	oxidation-reduction process	1283	2.70533e-10	3.11769e-08	2.70533e-10	3.11769e-08	30	PRDX5, CISY, COX VIa-1, PDH, SLC25A22, PRDX4, MLCP (cat), GSTs, Peroxiredoxin, NDUFA6, COX VIb, HXK1, ALDOC, PDH E2 subunit N6-lipoyllysine, PDH beta, UQCRC2, DJ-1, PDH alpha, PRDX3, PDHA (somatic), NDUFA4, T-Cc, CYB, NDUFB10, DHE3, IDH3A, COX VIa, ODP2, COX VIb-1, PP1-cat
34	purine-containing compound metabolic process	507	4.04965e-10	4.52966e-08	4.04965e-10	4.52966e-08	19	CISY, PDH, ATP5C, PDE1, G-protein alpha-i family, HXK1, Rho GTPase, PAICS, ALDOC, PDH E2 subunit N6-lipoyllysine, CTE2, PDH beta, RhoA-related, PDH alpha, PDHA (somatic), PDE, ATP5L, ODP2, ATP5O
35	tricarboxylic acid cycle	48	5.55325e-10	5.91438e-08	5.55325e-10	5.91438e-08	8	CISY, PDH, PDH E2 subunit N6-lipoyllysine, PDH beta, PDH alpha, PDHA (somatic), IDH3A, ODP2
36	organelle localization	780	5.59867e-10	5.91438e-08	5.59867e-10	5.91438e-08	23	FAM62C, SNAPs, DLC1 (Dynein LC8a), CCDC52, Tubulin beta, Ubiquitin, Synapsin II, Rab-10, Rab-1B, NSF, Rho GTPase, PKA-cat (cAMP-dependent), UBB, Synaptotagmin I, AP180, RhoA-related, Tubulin alpha, Synaptotagmin, DYNLL, Albumin, Tubulin (in microtubules), ANKRD53, Tubulin beta 2C
37	regulation of cellular component biogenesis	1334	6.82559e-10	7.0156e-08	6.82559e-10	7.0156e-08	30	SNAPs, DLC1 (Dynein LC8a), SGK269, CCDC52, Anillin, Tubulin beta, Profilin I, GMF, Fascin, Rab-1B, TPPP (p24), Rho GTPase, PKR, PKA-cat (cAMP-dependent), GPM6A, DNAJC15, HSP70, GFAP, AP180, RhoA-related, DJ-1, Synaptotagmin, Profilin, DYNLL, VCP, Albumin, Tubulin (in microtubules), ANKRD53, CD47, M6B
38	respiratory electron transport chain	137	9.79765e-10	9.80539e-08	9.79765e-10	9.80539e-08	11	COX VIa-1, SLC25A22, NDUFA6, COX VIb, UQCRC2, NDUFA4, T-Cc, CYB, NDUFB10, COX VIa, COX VIb-1
39	cellular component assembly	3588	1.16217e-09	1.13327e-07	1.16217e-09	1.13327e-07	52	SNAPs, DLC1 (Dynein LC8a), SGK269, Ski, CCDC52, RhoB, OBSCN, GSTs, NDUFA6, Anillin, Tubulin beta, ECM29, Talin-1, Fascin, Ubiquitin, AF-6, Rab-1B, TPPP (p24), Talin, GRP75, NSF, GAT1, Rho GTPase, ALDOC, PKA-cat (cAMP-dependent), GPM6A, SV2A, UBB, Synaptotagmin I, HSP70, NAPG, CFA54, AP180, PKA-cat beta, RhoA-related, PSMD11, Tubulin alpha, Synaptotagmin, MYO9A, DYNLL, PDE, PPID, VCP, NDUFB10, Tub…
40	cellular component biogenesis	3862	1.75903e-09	1.6724e-07	1.75903e-09	1.6724e-07	54	SNAPs, DLC1 (Dynein LC8a), SGK269, Ski, CCDC52, RhoB, OBSCN, GSTs, Importin 9, NDUFA6, Anillin, Tubulin beta, ECM29, Talin-1, Fascin, Ubiquitin, AF-6, Rab-1B, TPPP (p24), Talin, GRP75, NSF, GAT1, Rho GTPase, ALDOC, PKA-cat (cAMP-dependent), GPM6A, SV2A, UBB, Synaptotagmin I, HSP70, NAPG, CFA54, AP180, PKA-cat beta, RhoA-related, PSMD11, Tubulin alpha, Synaptotagmin, MYO9A, DYNLL, PDE, PPID, VCP, …
41	mitochondrial ATP synthesis coupled electron transport	111	1.88072e-09	1.74449e-07	1.88072e-09	1.74449e-07	10	COX VIa-1, NDUFA6, COX VIb, UQCRC2, NDUFA4, T-Cc, CYB, NDUFB10, COX VIa, COX VIb-1
42	ATP synthesis coupled electron transport	112	2.05424e-09	1.84082e-07	2.05424e-09	1.84082e-07	10	COX VIa-1, NDUFA6, COX VIb, UQCRC2, NDUFA4, T-Cc, CYB, NDUFB10, COX VIa, COX VIb-1
43	neutrophil degranulation	625	2.08139e-09	1.84082e-07	2.08139e-09	1.84082e-07	20	AP-2 alpha subunits, DLC1 (Dynein LC8a), GDI2, PRDX4, PAFAH beta, GSTs, Peroxiredoxin, Tubulin beta, Rab-10, NBEAL2, Rho GTPase, ALDOC, HSP70, RhoA-related, PSMD11, DYNLL, VCP, Tubulin (in microtubules), Tubulin beta 2C, CD47
44	neutrophil activation involved in immune response	629	2.32034e-09	2.00551e-07	2.32034e-09	2.00551e-07	20	AP-2 alpha subunits, DLC1 (Dynein LC8a), GDI2, PRDX4, PAFAH beta, GSTs, Peroxiredoxin, Tubulin beta, Rab-10, NBEAL2, Rho GTPase, ALDOC, HSP70, RhoA-related, PSMD11, DYNLL, VCP, Tubulin (in microtubules), Tubulin beta 2C, CD47
45	acetyl-CoA biosynthetic process	21	2.58736e-09	2.1866e-07	2.58736e-09	2.1866e-07	6	PDH, PDH E2 subunit N6-lipoyllysine, PDH beta, PDH alpha, PDHA (somatic), ODP2
46	neutrophil activation	639	3.03368e-09	2.50806e-07	3.03368e-09	2.50806e-07	20	AP-2 alpha subunits, DLC1 (Dynein LC8a), GDI2, PRDX4, PAFAH beta, GSTs, Peroxiredoxin, Tubulin beta, Rab-10, NBEAL2, Rho GTPase, ALDOC, HSP70, RhoA-related, PSMD11, DYNLL, VCP, Tubulin (in microtubules), Tubulin beta 2C, CD47
47	neutrophil mediated immunity	643	3.37223e-09	2.68708e-07	3.37223e-09	2.68708e-07	20	AP-2 alpha subunits, DLC1 (Dynein LC8a), GDI2, PRDX4, PAFAH beta, GSTs, Peroxiredoxin, Tubulin beta, Rab-10, NBEAL2, Rho GTPase, ALDOC, HSP70, RhoA-related, PSMD11, DYNLL, VCP, Tubulin (in microtubules), Tubulin beta 2C, CD47
48	protein folding	339	3.43742e-09	2.68708e-07	3.43742e-09	2.68708e-07	15	G-protein alpha-i1, G-protein alpha-o, PRDX4, Peroxiredoxin, Tubulin beta, CHP1, G-protein alpha-i family, GRP75, Cyclophilin 60, PPWD1, HSP70, PPID, VCP, Tubulin (in microtubules), Aha1
49	granulocyte activation	644	3.46218e-09	2.68708e-07	3.46218e-09	2.68708e-07	20	AP-2 alpha subunits, DLC1 (Dynein LC8a), GDI2, PRDX4, PAFAH beta, GSTs, Peroxiredoxin, Tubulin beta, Rab-10, NBEAL2, Rho GTPase, ALDOC, HSP70, RhoA-related, PSMD11, DYNLL, VCP, Tubulin (in microtubules), Tubulin beta 2C, CD47
50	regulation of cellular component organization	3500	4.63803e-09	3.52769e-07	4.63803e-09	3.52769e-07	50	AP-2 alpha subunits, SNAPs, G-protein alpha-i1, DLC1 (Dynein LC8a), SGK269, Ski, CCDC52, RhoB, Anillin, Tubulin beta, CHP1, Profilin I, GMF, TANC, G-protein alpha-i family, Fascin, Tubulin beta 2B, AF-6, Rab-1B, TPPP (p24), AP2A1, NSF, Rho GTPase, RhoGDI alpha, PKR, PKA-cat (cAMP-dependent), GPM6A, Prohibitin, Synaptotagmin I, DNAJC15, HSP70, GFAP, AP180, RhoA-related, Tubulin alpha, DJ-1, Synapt…

## Sheet: cc
Enrichment analysis report
Enrichment by GO Localizations					High Dose ST_genelist
#	Localizations	Total	pValue	Min FDR	p-value	FDR	In Data	Network Objects from Active Data
1	myelin sheath	221	1.63629e-33	8.3451e-31	1.63629e-33	8.3451e-31	30	CNRIP1, COX VIa-1, GDI2, G-protein alpha-o, ATP5C, Fascin, Synapsin II, TPPP (p24), GRP75, NSF, GSTM1 (rodent), Prohibitin, UBB, NAPG, GFAP, MOG, ATP6V1B2, UQCRC2, PRDX3, PDHA (somatic), VCP, Tubulin alpha-1B, Albumin, KCRU, VDAC 1, Septin 4, IDH3A, ODP2, Tubulin beta 2C, ATP5O
2	mitochondrial part	1226	2.71168e-16	6.91478e-14	2.71168e-16	6.91478e-14	35	PRDX5, CISY, COX VIa-1, PDH, SLC25A22, ATP5C, NDUFA6, GRP75, COX VIb, HXK1, Prohibitin, UBB, DNAJC15, PDH beta, LETM2, UQCRC2, DJ-1, PDH alpha, PRDX3, PDHA (somatic), NDUFA4, T-Cc, CYB, ATP5L, NDUFB10, KCRU, DHE3, VDAC 1, Septin 4, IDH3A, COX VIa, ODP2, ATP5O, COX VIb-1, LONP
3	mitochondrion	2181	6.1238e-15	1.04105e-12	6.1238e-15	1.04105e-12	44	PRDX5, DLC1 (Dynein LC8a), CISY, COX VIa-1, PDH, SLC25A22, PRDX4, ATP5C, NDUFA6, Rab-1B, TPPP (p24), DHX29, GRP75, COX VIb, HXK1, ALDOC, Prohibitin, CTE2, UBB, DNAJC15, NAPG, PDH beta, LETM2, UQCRC2, DJ-1, PDH alpha, PRDX3, PDHA (somatic), NDUFA4, T-Cc, PPID, CYB, ATP5L, NDUFB10, KCRU, DHE3, VDAC 1, Septin 4, IDH3A, COX VIa, ODP2, ATP5O, COX VIb-1, LONP
4	cytoplasmic part	11571	5.55151e-12	7.07817e-10	5.55151e-12	7.07817e-10	104	Neurochondrin, PRDX5, FAM62C, SV2B, eEF1G, G-protein alpha-i1, KIF21A, DLC1 (Dynein LC8a), CISY, COX VIa-1, GDI2, CGI-121, CCDC52, RhoB, PDH, SLC25A22, OBSCN, PRDX4, GRAMD3, PAFAH beta, MLCP (cat), PDE1B, ATP5C, Importin 9, CDIPT, NDUFA6, Anillin, ECM29, Profilin I, Talin-1, GMF, Fascin, RAB2A, Synapsin II, Rab-10, AF-6, Rab-1B, TPPP (p24), CAP-C, DHX29, GRP75, COX VIb, AP2A1, NSF, NBEAL2, TM9SF1…
5	intracellular organelle part	11117	1.01399e-11	9.19289e-10	1.01399e-11	9.19289e-10	101	PRDX5, FAM62C, SV2B, G-protein alpha-i1, KIF21A, DLC1 (Dynein LC8a), CISY, LIN-54, Ski, COX VIa-1, GDI2, CCDC52, RhoB, PDH, SLC25A22, OBSCN, PRDX4, GRAMD3, PAFAH beta, MLCP (cat), ATP5C, Importin 9, CDIPT, NDUFA6, Anillin, Tubulin beta, ECM29, Talin-1, GMF, Fascin, RAB2A, Synapsin II, Rab-10, Tubulin beta 2B, AF-6, Rab-1B, TPPP (p24), SES1, CAP-C, GRP75, COX VIb, AP2A1, NSF, TRAP170, NBEAL2, TM9S…
6	organelle part	11494	1.08152e-11	9.19289e-10	1.08152e-11	9.19289e-10	103	PRDX5, FAM62C, SV2B, G-protein alpha-i1, KIF21A, DLC1 (Dynein LC8a), CISY, LIN-54, Ski, COX VIa-1, GDI2, CCDC52, RhoB, PDH, SLC25A22, OBSCN, PRDX4, GRAMD3, PAFAH beta, MLCP (cat), ATP5C, Importin 9, CDIPT, NDUFA6, Anillin, Tubulin beta, ECM29, Talin-1, GMF, TANC, Fascin, RAB2A, Synapsin II, Rab-10, Tubulin beta 2B, AF-6, Rab-1B, TPPP (p24), SES1, CAP-C, GRP75, COX VIb, AP2A1, NSF, TRAP170, NBEAL2…
7	mitochondrial envelope	914	1.27896e-10	9.31811e-09	1.27896e-10	9.31811e-09	24	COX VIa-1, SLC25A22, ATP5C, NDUFA6, COX VIb, HXK1, Prohibitin, UBB, DNAJC15, LETM2, UQCRC2, DJ-1, NDUFA4, T-Cc, CYB, ATP5L, NDUFB10, KCRU, DHE3, VDAC 1, Septin 4, COX VIa, ATP5O, COX VIb-1
8	mitochondrial membrane	867	2.65794e-10	1.69443e-08	2.65794e-10	1.69443e-08	23	COX VIa-1, SLC25A22, ATP5C, NDUFA6, COX VIb, HXK1, Prohibitin, UBB, DNAJC15, LETM2, UQCRC2, DJ-1, NDUFA4, CYB, ATP5L, NDUFB10, KCRU, DHE3, VDAC 1, Septin 4, COX VIa, ATP5O, COX VIb-1
9	inner mitochondrial membrane protein complex	146	4.26064e-10	2.41436e-08	4.26064e-10	2.41436e-08	11	COX VIa-1, ATP5C, NDUFA6, DNAJC15, UQCRC2, DJ-1, NDUFA4, CYB, ATP5L, NDUFB10, ATP5O
10	mitochondrial protein complex	298	8.71496e-10	4.44463e-08	8.71496e-10	4.44463e-08	14	COX VIa-1, ATP5C, NDUFA6, DNAJC15, UQCRC2, DJ-1, NDUFA4, CYB, ATP5L, NDUFB10, VDAC 1, IDH3A, ODP2, ATP5O
11	extracellular exosome	2235	1.701e-09	7.42156e-08	1.701e-09	7.42156e-08	36	PRDX5, eEF1G, G-protein alpha-i1, CISY, GDI2, RhoB, PRDX4, PAFAH beta, MLCP (cat), Profilin I, Talin-1, Fascin, RAB2A, Rab-10, Rab-1B, GRP75, PAICS, RhoGDI alpha, ALDOC, GPM6A, CPNE8, Prohibitin, CTE2, UBB, NAPG, PKA-cat beta, ATP6V1B2, DJ-1, VCP, PTPR-gamma, Albumin, VDAC 1, GREB1, Tubulin beta 2C, Aha1, CD47
12	mitochondrial membrane part	263	1.93527e-09	7.42156e-08	1.93527e-09	7.42156e-08	13	COX VIa-1, ATP5C, NDUFA6, Prohibitin, DNAJC15, UQCRC2, DJ-1, NDUFA4, CYB, ATP5L, NDUFB10, KCRU, ATP5O
13	synapse	1513	1.95468e-09	7.42156e-08	1.95468e-09	7.42156e-08	29	SV2B, GDI2, Profilin I, TANC, RAB2A, Synapsin II, Rab-10, Tubulin beta 2B, AF-6, Rab-1B, NSF, Scrapper, GAT1, RhoGDI alpha, ALDOC, FXYD6, GPM6A, SV2A, TANC2, Prohibitin, Synaptotagmin I, NAPG, AP180, DJ-1, MYO9A, VCP, VDAC 1, Septin 4, Beta-adaptin 2
14	oxidoreductase complex	129	2.05922e-09	7.42156e-08	2.05922e-09	7.42156e-08	10	NDUFA6, PDH beta, UQCRC2, DJ-1, PDHA (somatic), NDUFA4, CYB, NDUFB10, IDH3A, ODP2
15	extracellular vesicle	2256	2.18281e-09	7.42156e-08	2.18281e-09	7.42156e-08	36	PRDX5, eEF1G, G-protein alpha-i1, CISY, GDI2, RhoB, PRDX4, PAFAH beta, MLCP (cat), Profilin I, Talin-1, Fascin, RAB2A, Rab-10, Rab-1B, GRP75, PAICS, RhoGDI alpha, ALDOC, GPM6A, CPNE8, Prohibitin, CTE2, UBB, NAPG, PKA-cat beta, ATP6V1B2, DJ-1, VCP, PTPR-gamma, Albumin, VDAC 1, GREB1, Tubulin beta 2C, Aha1, CD47
16	extracellular organelle	2268	2.5135e-09	8.01177e-08	2.5135e-09	8.01177e-08	36	PRDX5, eEF1G, G-protein alpha-i1, CISY, GDI2, RhoB, PRDX4, PAFAH beta, MLCP (cat), Profilin I, Talin-1, Fascin, RAB2A, Rab-10, Rab-1B, GRP75, PAICS, RhoGDI alpha, ALDOC, GPM6A, CPNE8, Prohibitin, CTE2, UBB, NAPG, PKA-cat beta, ATP6V1B2, DJ-1, VCP, PTPR-gamma, Albumin, VDAC 1, GREB1, Tubulin beta 2C, Aha1, CD47
17	mitochondrial inner membrane	593	3.44748e-09	1.03424e-07	3.44748e-09	1.03424e-07	18	COX VIa-1, SLC25A22, ATP5C, NDUFA6, Prohibitin, DNAJC15, LETM2, UQCRC2, DJ-1, NDUFA4, CYB, ATP5L, NDUFB10, KCRU, DHE3, VDAC 1, ATP5O, COX VIb-1
18	mitochondrial matrix	527	3.93355e-09	1.1145e-07	3.93355e-09	1.1145e-07	17	PRDX5, CISY, PDH, ATP5C, GRP75, DNAJC15, PDH beta, UQCRC2, DJ-1, PDH alpha, PRDX3, PDHA (somatic), DHE3, VDAC 1, IDH3A, ODP2, LONP
19	presynapse	683	5.07837e-09	1.36314e-07	5.07837e-09	1.36314e-07	19	SV2B, Profilin I, TANC, RAB2A, Synapsin II, Rab-10, NSF, Scrapper, GAT1, FXYD6, GPM6A, SV2A, Prohibitin, Synaptotagmin I, AP180, DJ-1, VDAC 1, Septin 4, Beta-adaptin 2
20	respirasome	105	5.5506e-09	1.4154e-07	5.5506e-09	1.4154e-07	9	COX VIa-1, NDUFA6, UQCRC2, DJ-1, NDUFA4, T-Cc, CYB, NDUFB10, COX VIb-1
21	organelle inner membrane	660	1.7937e-08	4.35613e-07	1.7937e-08	4.35613e-07	18	COX VIa-1, SLC25A22, ATP5C, NDUFA6, Prohibitin, DNAJC15, LETM2, UQCRC2, DJ-1, NDUFA4, CYB, ATP5L, NDUFB10, KCRU, DHE3, VDAC 1, ATP5O, COX VIb-1
22	organelle envelope	1475	2.01221e-08	4.66468e-07	2.01221e-08	4.66468e-07	27	COX VIa-1, SLC25A22, ATP5C, Importin 9, NDUFA6, SES1, COX VIb, HXK1, Prohibitin, UBB, DNAJC15, LETM2, UQCRC2, DJ-1, NDUFA4, T-Cc, CYB, ATP5L, NDUFB10, KCRU, DHE3, VDAC 1, Septin 4, COX VIa, ABC50, ATP5O, COX VIb-1
23	envelope	1479	2.12816e-08	4.71896e-07	2.12816e-08	4.71896e-07	27	COX VIa-1, SLC25A22, ATP5C, Importin 9, NDUFA6, SES1, COX VIb, HXK1, Prohibitin, UBB, DNAJC15, LETM2, UQCRC2, DJ-1, NDUFA4, T-Cc, CYB, ATP5L, NDUFB10, KCRU, DHE3, VDAC 1, Septin 4, COX VIa, ABC50, ATP5O, COX VIb-1
24	respiratory chain complex	88	2.52006e-08	5.35512e-07	2.52006e-08	5.35512e-07	8	COX VIa-1, NDUFA6, UQCRC2, DJ-1, NDUFA4, CYB, NDUFB10, COX VIb-1
25	vesicle	4427	3.30987e-08	6.75213e-07	3.30987e-08	6.75213e-07	51	PRDX5, SV2B, eEF1G, G-protein alpha-i1, DLC1 (Dynein LC8a), CISY, GDI2, RhoB, PRDX4, PAFAH beta, MLCP (cat), ECM29, Profilin I, Talin-1, Fascin, RAB2A, Synapsin II, Rab-10, Rab-1B, GRP75, AP2A1, NBEAL2, TM9SF1, PAICS, RhoGDI alpha, ALDOC, GPM6A, CPNE8, SV2A, Prohibitin, CTE2, UBB, Synaptotagmin I, NAPG, AP180, PKA-cat beta, PSMD11, ATP6V1B2, DJ-1, Synaptotagmin, PRDX3, VCP, PTPR-gamma, Albumin, V…
26	neuron part	2228	7.07463e-08	1.38772e-06	7.07463e-08	1.38772e-06	33	Neurochondrin, SV2B, KIF21A, DLC1 (Dynein LC8a), G-protein alpha-o, PDE1B, Profilin I, TANC, Fascin, RAB2A, Synapsin II, Rab-10, AF-6, NSF, Scrapper, GAT1, ALDOC, FXYD6, GPM6A, SV2A, TANC2, Prohibitin, CTE2, UBB, Synaptotagmin I, AP180, DJ-1, MYO9A, CRMP5, KCRU, VDAC 1, Septin 4, Beta-adaptin 2
27	organelle	16581	8.14997e-08	1.53944e-06	8.14997e-08	1.53944e-06	120	Neurochondrin, PRDX5, FAM62C, SV2B, eEF1G, G-protein alpha-i1, KIF21A, DLC1 (Dynein LC8a), CISY, SGK269, LIN-54, Ski, COX VIa-1, GDI2, CGI-121, CCDC52, RhoB, PDH, SLC25A22, ZNF287, OBSCN, PRDX4, GRAMD3, PAFAH beta, MLCP (cat), ATP5C, Importin 9, CDIPT, NDUFA6, Anillin, Tubulin beta, ECM29, Profilin I, Talin-1, GMF, TANC, Fascin, RAB2A, Synapsin II, Rab-10, Tubulin beta 2B, AF-6, Rab-1B, TPPP (p24…
28	organelle membrane	4271	2.17619e-07	3.96377e-06	2.17619e-07	3.96377e-06	48	FAM62C, SV2B, G-protein alpha-i1, DLC1 (Dynein LC8a), COX VIa-1, RhoB, SLC25A22, ATP5C, CDIPT, NDUFA6, RAB2A, Synapsin II, Rab-10, Rab-1B, SES1, COX VIb, AP2A1, NSF, NBEAL2, TM9SF1, HXK1, SV2A, Prohibitin, UBB, Synaptotagmin I, DNAJC15, NAPG, GFAP, AP180, LETM2, ATP6V1B2, UQCRC2, DJ-1, NDUFA4, CYB, VCP, ATP5L, NDUFB10, KCRU, DHE3, VDAC 1, Septin 4, Beta-adaptin 2, ARL6IP2, COX VIa, ATP5O, COX VIb…
29	mitochondrial respirasome	93	7.09761e-07	1.2482e-05	7.09761e-07	1.2482e-05	7	COX VIa-1, NDUFA6, UQCRC2, DJ-1, NDUFA4, CYB, NDUFB10
30	intracellular organelle	15724	1.1608e-06	1.97336e-05	1.1608e-06	1.97336e-05	113	Neurochondrin, PRDX5, FAM62C, SV2B, eEF1G, G-protein alpha-i1, KIF21A, DLC1 (Dynein LC8a), CISY, SGK269, LIN-54, Ski, COX VIa-1, GDI2, CGI-121, CCDC52, RhoB, PDH, SLC25A22, ZNF287, OBSCN, PRDX4, GRAMD3, PAFAH beta, MLCP (cat), ATP5C, Importin 9, CDIPT, NDUFA6, Anillin, Tubulin beta, ECM29, Profilin I, Talin-1, GMF, Fascin, RAB2A, Synapsin II, Rab-10, Tubulin beta 2B, AF-6, Rab-1B, TPPP (p24), SES…
31	whole membrane	2050	1.30693e-06	2.15011e-05	1.30693e-06	2.15011e-05	29	SV2B, G-protein alpha-i1, DLC1 (Dynein LC8a), RhoB, RAB2A, Synapsin II, Rab-10, Rab-1B, AP2A1, NSF, NBEAL2, TM9SF1, HXK1, SV2A, Prohibitin, UBB, Synaptotagmin I, NAPG, GFAP, AP180, MOG, ATP6V1B2, DJ-1, Tubulin alpha-1B, VDAC 1, Septin 4, Beta-adaptin 2, CD47, M6B
32	cytochrome complex	36	1.36096e-06	2.16904e-05	1.36096e-06	2.16904e-05	5	COX VIa-1, UQCRC2, NDUFA4, CYB, COX VIb-1
33	cytoplasm	19002	1.45548e-06	2.24938e-05	1.45548e-06	2.24938e-05	128	Neurochondrin, PRDX5, FAM62C, CNRIP1, SV2B, AP-2 alpha subunits, SNAPs, eEF1G, G-protein alpha-i1, KIF21A, DLC1 (Dynein LC8a), CISY, SGK269, Ski, COX VIa-1, GDI2, ATP6V1B, CGI-121, CCDC52, RhoB, PDH, SLC25A22, OBSCN, PRDX4, GRAMD3, PAFAH beta, MLCP (cat), GSTs, PDE1B, ATP5C, Importin 9, Peroxiredoxin, CDIPT, NDUFA6, Anillin, ECM29, PDE1, Profilin I, Talin-1, GMF, G-protein alpha-i family, Fascin,…
34	membrane protein complex	1507	1.6503e-06	2.47545e-05	1.6503e-06	2.47545e-05	24	G-protein alpha-i1, COX VIa-1, G-protein alpha-o, ATP5C, NDUFA6, Synapsin II, AF-6, AP2A1, Synaptotagmin I, DNAJC15, NAPG, AP180, ATP6V1B2, UQCRC2, DJ-1, NDUFA4, CYB, VCP, ATP5L, NDUFB10, VDAC 1, Beta-adaptin 2, ATP5O, COX VIb-1
35	synapse part	1222	2.45611e-06	3.5789e-05	2.45611e-06	3.5789e-05	21	SV2B, Profilin I, TANC, RAB2A, Synapsin II, Rab-10, NSF, Scrapper, GAT1, ALDOC, FXYD6, GPM6A, SV2A, TANC2, Prohibitin, Synaptotagmin I, AP180, DJ-1, VDAC 1, Septin 4, Beta-adaptin 2
36	secretory vesicle	1229	2.68515e-06	3.80397e-05	2.68515e-06	3.80397e-05	21	SV2B, DLC1 (Dynein LC8a), GDI2, PRDX4, PAFAH beta, RAB2A, Synapsin II, Rab-10, AP2A1, NBEAL2, ALDOC, SV2A, Synaptotagmin I, AP180, PSMD11, VCP, Albumin, VDAC 1, Septin 4, Tubulin beta 2C, CD47
37	cytosol	5703	2.98005e-06	4.10764e-05	2.98005e-06	4.10764e-05	55	Neurochondrin, PRDX5, eEF1G, KIF21A, DLC1 (Dynein LC8a), GDI2, CGI-121, RhoB, OBSCN, PRDX4, PAFAH beta, MLCP (cat), PDE1B, Importin 9, Profilin I, Talin-1, Fascin, RAB2A, Rab-10, AF-6, Rab-1B, TPPP (p24), CAP-C, AP2A1, NSF, HXK1, Scrapper, HKLP2, PAICS, RhoGDI alpha, ALDOC, PKR, MDA-5, GSTM1 (rodent), CTE2, UBB, GFAP, AP180, PKA-cat beta, PSMD11, ATP6V1B2, DJ-1, MYO9A, PRDX3, PPID, VCP, Tubulin a…
38	respiratory chain complex IV	21	4.41083e-06	5.9198e-05	4.41083e-06	5.9198e-05	4	COX VIa-1, UQCRC2, NDUFA4, COX VIb-1
39	membrane	12042	5.44634e-06	7.12213e-05	5.44634e-06	7.12213e-05	92	Neurochondrin, FAM62C, CNRIP1, SV2B, eEF1G, G-protein alpha-i1, KIF21A, DLC1 (Dynein LC8a), COX VIa-1, GDI2, ATP6V1B, RhoB, SLC25A22, G-protein alpha-o, OBSCN, GRAMD3, PAFAH beta, MLCP (cat), ATP5C, Importin 9, CDIPT, NDUFA6, ECM29, Profilin I, Talin-1, TANC, Fascin, FREM3, RAB2A, Synapsin II, Rab-10, AF-6, Rab-1B, TPPP (p24), SES1, COX VIb, AP2A1, NSF, TRAP170, NBEAL2, TM9SF1, HXK1, Cyclophilin …
40	plasma membrane bounded cell projection	2681	1.22437e-05	0.000153744	1.22437e-05	0.000153744	32	Neurochondrin, SV2B, KIF21A, DLC1 (Dynein LC8a), G-protein alpha-o, Anillin, Profilin I, Talin-1, TANC, Fascin, Synapsin II, Rab-10, AF-6, AP2A1, NSF, HXK1, GAT1, ALDOC, GPM6A, SV2A, CTE2, UBB, Synaptotagmin I, GFAP, CFA54, AP180, PKA-cat beta, ATP6V1B2, DJ-1, MYO9A, CRMP5, Septin 4
41	pyruvate dehydrogenase complex	9	1.23598e-05	0.000153744	1.23598e-05	0.000153744	3	PDH beta, PDHA (somatic), ODP2
42	synaptic vesicle	264	1.34334e-05	0.000163119	1.34334e-05	0.000163119	9	SV2B, RAB2A, Synapsin II, Rab-10, SV2A, Synaptotagmin I, AP180, VDAC 1, Septin 4
43	axon	857	1.5594e-05	0.000184952	1.5594e-05	0.000184952	16	Neurochondrin, SV2B, KIF21A, DLC1 (Dynein LC8a), TANC, Fascin, Synapsin II, AF-6, GAT1, ALDOC, GPM6A, SV2A, Synaptotagmin I, AP180, DJ-1, MYO9A
44	cytoskeletal part	1993	2.09418e-05	0.000242735	2.09418e-05	0.000242735	26	G-protein alpha-i1, KIF21A, DLC1 (Dynein LC8a), Ski, CCDC52, OBSCN, GRAMD3, Anillin, Tubulin beta, ECM29, Talin-1, GMF, Fascin, Tubulin beta 2B, TPPP (p24), HKLP2, GFAP, CFA54, PKA-cat beta, Tubulin alpha, MYO9A, Tubulin alpha-1B, Tubulin (in microtubules), ANKRD53, Septin 4, Tubulin beta 2C
45	cell projection	2760	2.1929e-05	0.000248529	2.1929e-05	0.000248529	32	Neurochondrin, SV2B, KIF21A, DLC1 (Dynein LC8a), G-protein alpha-o, Anillin, Profilin I, Talin-1, TANC, Fascin, Synapsin II, Rab-10, AF-6, AP2A1, NSF, HXK1, GAT1, ALDOC, GPM6A, SV2A, CTE2, UBB, Synaptotagmin I, GFAP, CFA54, AP180, PKA-cat beta, ATP6V1B2, DJ-1, MYO9A, CRMP5, Septin 4
46	protein-containing complex	6447	2.74782e-05	0.000304649	2.74782e-05	0.000304649	57	G-protein alpha-i1, KIF21A, DLC1 (Dynein LC8a), Ski, COX VIa-1, CGI-121, G-protein alpha-o, OBSCN, MLCP (cat), ATP5C, NDUFA6, ECM29, Fascin, Synapsin II, Rab-10, AF-6, CAP-C, DHX29, AP2A1, TRAP170, HXK1, Cyclophilin 60, Scrapper, HKLP2, PKR, GSTM1 (rodent), PPWD1, Synaptotagmin I, DNAJC15, NAPG, AP180, PDH beta, PKA-cat beta, PSMD11, ATP6V1B2, UQCRC2, DJ-1, MYO9A, PRDX3, PDHA (somatic), NDUFA4, C…
47	glutamatergic synapse	533	3.2131e-05	0.000348656	3.2131e-05	0.000348656	12	Profilin I, TANC, Synapsin II, Scrapper, FXYD6, GPM6A, SV2A, TANC2, Prohibitin, Synaptotagmin I, VCP, Beta-adaptin 2
48	intrinsic component of synaptic vesicle membrane	70	3.774e-05	0.000400988	3.774e-05	0.000400988	5	SV2B, RAB2A, Rab-10, SV2A, Synaptotagmin I
49	cytoskeleton	2578	3.90658e-05	0.000406603	3.90658e-05	0.000406603	30	G-protein alpha-i1, KIF21A, DLC1 (Dynein LC8a), SGK269, Ski, CCDC52, OBSCN, GRAMD3, Anillin, Tubulin beta, ECM29, Profilin I, Talin-1, GMF, Fascin, Tubulin beta 2B, TPPP (p24), HKLP2, RhoGDI alpha, ALDOC, GFAP, CFA54, PKA-cat beta, Tubulin alpha, MYO9A, Tubulin alpha-1B, Tubulin (in microtubules), ANKRD53, Septin 4, Tubulin beta 2C
50	exocytic vesicle	307	4.38512e-05	0.000447282	4.38512e-05	0.000447282	9	SV2B, RAB2A, Synapsin II, Rab-10, SV2A, Synaptotagmin I, AP180, VDAC 1, Septin 4

## Sheet: mf
Enrichment analysis report
Enrichment by GO Molecular Functions					High Dose ST_genelist
#	Molecular functions	Total	pValue	Min FDR	p-value	FDR	In Data	Network Objects from Active Data
1	nucleoside-triphosphatase activity	938	1.17294e-11	6.45116e-09	1.17294e-11	6.45116e-09	26	G-protein alpha-i1, KIF21A, DLC1 (Dynein LC8a), RhoB, G-protein alpha-o, ATP5C, RAB2A, Rab-10, Tubulin beta 2B, Rab-1B, DHX29, GRP75, NSF, HXK1, HKLP2, MDA-5, MYO9A, VCP, ATP5L, Tubulin alpha-1B, Septin 4, ARL6IP2, ABC50, Tubulin beta 2C, ATP5O, LONP
2	pyrophosphatase activity	999	4.70287e-11	6.75574e-09	4.70287e-11	6.75574e-09	26	G-protein alpha-i1, KIF21A, DLC1 (Dynein LC8a), RhoB, G-protein alpha-o, ATP5C, RAB2A, Rab-10, Tubulin beta 2B, Rab-1B, DHX29, GRP75, NSF, HXK1, HKLP2, MDA-5, MYO9A, VCP, ATP5L, Tubulin alpha-1B, Septin 4, ARL6IP2, ABC50, Tubulin beta 2C, ATP5O, LONP
3	hydrolase activity, acting on acid anhydrides, in phosphorus-containing anhydrides	1001	4.91326e-11	6.75574e-09	4.91326e-11	6.75574e-09	26	G-protein alpha-i1, KIF21A, DLC1 (Dynein LC8a), RhoB, G-protein alpha-o, ATP5C, RAB2A, Rab-10, Tubulin beta 2B, Rab-1B, DHX29, GRP75, NSF, HXK1, HKLP2, MDA-5, MYO9A, VCP, ATP5L, Tubulin alpha-1B, Septin 4, ARL6IP2, ABC50, Tubulin beta 2C, ATP5O, LONP
4	hydrolase activity, acting on acid anhydrides	1001	4.91326e-11	6.75574e-09	4.91326e-11	6.75574e-09	26	G-protein alpha-i1, KIF21A, DLC1 (Dynein LC8a), RhoB, G-protein alpha-o, ATP5C, RAB2A, Rab-10, Tubulin beta 2B, Rab-1B, DHX29, GRP75, NSF, HXK1, HKLP2, MDA-5, MYO9A, VCP, ATP5L, Tubulin alpha-1B, Septin 4, ARL6IP2, ABC50, Tubulin beta 2C, ATP5O, LONP
5	protein binding	14131	1.21885e-09	1.34073e-07	1.21885e-09	1.34073e-07	109	Neurochondrin, PRDX5, FAM62C, CNRIP1, SV2B, eEF1G, G-protein alpha-i1, KIF21A, DLC1 (Dynein LC8a), SGK269, LIN-54, Ski, GDI2, CGI-121, CCDC52, RhoB, G-protein alpha-o, OBSCN, PRDX4, GRAMD3, PAFAH beta, MLCP (cat), PDE1B, ATP5C, IFNA4, Importin 9, CDIPT, Anillin, CHP1, ECM29, Profilin I, Talin-1, GMF, TANC, Fascin, RAB2A, Synapsin II, Rab-10, Tubulin beta 2B, AF-6, Rab-1B, TPPP (p24), SES1, CAP-C,…
6	purine nucleotide binding	2141	4.17387e-09	3.82605e-07	4.17387e-09	3.82605e-07	35	G-protein alpha-i1, KIF21A, SGK269, RhoB, G-protein alpha-o, OBSCN, CHP1, Profilin I, RAB2A, Synapsin II, Rab-10, Tubulin beta 2B, Rab-1B, CAP-C, DHX29, GRP75, NSF, HXK1, HKLP2, PAICS, PKR, MDA-5, CTE2, PKA-cat beta, ATP6V1B2, MYO9A, VCP, Tubulin alpha-1B, KCRU, DHE3, Septin 4, ARL6IP2, ABC50, Tubulin beta 2C, LONP
7	nucleotide binding	2553	9.67173e-09	6.72118e-07	9.67173e-09	6.72118e-07	38	G-protein alpha-i1, KIF21A, SGK269, RhoB, G-protein alpha-o, OBSCN, CHP1, Profilin I, RAB2A, Synapsin II, Rab-10, Tubulin beta 2B, Rab-1B, CAP-C, DHX29, GRP75, NSF, HXK1, HKLP2, PAICS, PKR, MDA-5, CTE2, PKA-cat beta, ATP6V1B2, MYO9A, VCP, Tubulin alpha-1B, KCRU, DHE3, VDAC 1, Septin 4, ARL6IP2, IDH3A, ODP2, ABC50, Tubulin beta 2C, LONP
8	nucleoside phosphate binding	2554	9.77626e-09	6.72118e-07	9.77626e-09	6.72118e-07	38	G-protein alpha-i1, KIF21A, SGK269, RhoB, G-protein alpha-o, OBSCN, CHP1, Profilin I, RAB2A, Synapsin II, Rab-10, Tubulin beta 2B, Rab-1B, CAP-C, DHX29, GRP75, NSF, HXK1, HKLP2, PAICS, PKR, MDA-5, CTE2, PKA-cat beta, ATP6V1B2, MYO9A, VCP, Tubulin alpha-1B, KCRU, DHE3, VDAC 1, Septin 4, ARL6IP2, IDH3A, ODP2, ABC50, Tubulin beta 2C, LONP
9	purine ribonucleotide binding	2127	1.31605e-08	7.58642e-07	1.31605e-08	7.58642e-07	34	G-protein alpha-i1, KIF21A, SGK269, RhoB, G-protein alpha-o, OBSCN, CHP1, RAB2A, Synapsin II, Rab-10, Tubulin beta 2B, Rab-1B, CAP-C, DHX29, GRP75, NSF, HXK1, HKLP2, PAICS, PKR, MDA-5, CTE2, PKA-cat beta, ATP6V1B2, MYO9A, VCP, Tubulin alpha-1B, KCRU, DHE3, Septin 4, ARL6IP2, ABC50, Tubulin beta 2C, LONP
10	small molecule binding	3067	1.37935e-08	7.58642e-07	1.37935e-08	7.58642e-07	42	G-protein alpha-i1, KIF21A, SGK269, RhoB, G-protein alpha-o, OBSCN, CDIPT, CHP1, Profilin I, RAB2A, Synapsin II, Rab-10, Tubulin beta 2B, Rab-1B, CAP-C, DHX29, GRP75, NSF, HXK1, HKLP2, PAICS, RhoGDI alpha, PKR, MDA-5, CTE2, AP180, PKA-cat beta, ATP6V1B2, MYO9A, VCP, Tubulin alpha-1B, Albumin, KCRU, DHE3, VDAC 1, Septin 4, ARL6IP2, IDH3A, ODP2, ABC50, Tubulin beta 2C, LONP
11	ribonucleotide binding	2148	1.68251e-08	7.81464e-07	1.68251e-08	7.81464e-07	34	G-protein alpha-i1, KIF21A, SGK269, RhoB, G-protein alpha-o, OBSCN, CHP1, RAB2A, Synapsin II, Rab-10, Tubulin beta 2B, Rab-1B, CAP-C, DHX29, GRP75, NSF, HXK1, HKLP2, PAICS, PKR, MDA-5, CTE2, PKA-cat beta, ATP6V1B2, MYO9A, VCP, Tubulin alpha-1B, KCRU, DHE3, Septin 4, ARL6IP2, ABC50, Tubulin beta 2C, LONP
12	purine ribonucleoside triphosphate binding	2039	1.70501e-08	7.81464e-07	1.70501e-08	7.81464e-07	33	G-protein alpha-i1, KIF21A, SGK269, RhoB, G-protein alpha-o, OBSCN, CHP1, RAB2A, Synapsin II, Rab-10, Tubulin beta 2B, Rab-1B, CAP-C, DHX29, GRP75, NSF, HXK1, HKLP2, PAICS, PKR, MDA-5, PKA-cat beta, ATP6V1B2, MYO9A, VCP, Tubulin alpha-1B, KCRU, DHE3, Septin 4, ARL6IP2, ABC50, Tubulin beta 2C, LONP
13	anion binding	3316	4.33603e-08	1.83447e-06	4.33603e-08	1.83447e-06	43	FAM62C, G-protein alpha-i1, KIF21A, SGK269, RhoB, G-protein alpha-o, OBSCN, CHP1, Profilin I, Talin-1, RAB2A, Synapsin II, Rab-10, Tubulin beta 2B, Rab-1B, CAP-C, DHX29, GRP75, NSF, HXK1, HKLP2, PAICS, RhoGDI alpha, PKR, MDA-5, GSTM1 (rodent), CPNE8, CTE2, Synaptotagmin I, AP180, PKA-cat beta, ATP6V1B2, MYO9A, VCP, Tubulin alpha-1B, Albumin, KCRU, DHE3, Septin 4, ARL6IP2, ABC50, Tubulin beta 2C, …
14	catalytic activity	6810	4.50789e-07	1.58686e-05	4.50789e-07	1.58686e-05	65	PRDX5, G-protein alpha-i1, KIF21A, DLC1 (Dynein LC8a), CISY, SGK269, COX VIa-1, RhoB, G-protein alpha-o, OBSCN, PRDX4, PAFAH beta, MLCP (cat), PDE1B, ATP5C, CDIPT, NDUFA6, RAB2A, Rab-10, Tubulin beta 2B, Rab-1B, SES1, DHX29, GRP75, NSF, HXK1, Cyclophilin 60, Scrapper, HKLP2, PAICS, ALDOC, PKR, MDA-5, GSTM1 (rodent), PPWD1, CTE2, PDH beta, PKA-cat beta, ATP6V1B2, UQCRC2, DJ-1, MYO9A, PRDX3, PDHA (…
15	peroxiredoxin activity	12	4.56326e-07	1.58686e-05	4.56326e-07	1.58686e-05	4	PRDX5, PRDX4, DJ-1, PRDX3
16	cadherin binding	337	4.61633e-07	1.58686e-05	4.61633e-07	1.58686e-05	12	eEF1G, OBSCN, Anillin, Profilin I, Talin-1, Fascin, Rab-10, AF-6, DHX29, PAICS, DJ-1, Aha1
17	protein-containing complex binding	1531	1.16077e-06	3.7252e-05	1.16077e-06	3.7252e-05	25	G-protein alpha-i1, DLC1 (Dynein LC8a), G-protein alpha-o, IFNA4, ECM29, Talin-1, GMF, Fascin, AF-6, DHX29, AP2A1, NSF, HXK1, MDA-5, GFAP, LETM2, UQCRC2, DJ-1, NDUFA4, CYB, VCP, VDAC 1, Beta-adaptin 2, ABC50, ATP5O
18	carbohydrate derivative binding	2572	1.25788e-06	3.7252e-05	1.25788e-06	3.7252e-05	34	G-protein alpha-i1, KIF21A, SGK269, RhoB, G-protein alpha-o, OBSCN, CHP1, RAB2A, Synapsin II, Rab-10, Tubulin beta 2B, Rab-1B, CAP-C, DHX29, GRP75, NSF, HXK1, HKLP2, PAICS, PKR, MDA-5, CTE2, PKA-cat beta, ATP6V1B2, MYO9A, VCP, Tubulin alpha-1B, KCRU, DHE3, Septin 4, ARL6IP2, ABC50, Tubulin beta 2C, LONP
19	drug binding	1982	1.28689e-06	3.7252e-05	1.28689e-06	3.7252e-05	29	KIF21A, SGK269, OBSCN, CHP1, Fascin, Synapsin II, CAP-C, DHX29, GRP75, NSF, HXK1, Cyclophilin 60, HKLP2, PAICS, PKR, MDA-5, PPWD1, AP180, PKA-cat beta, ATP6V1B2, MYO9A, PPID, VCP, Albumin, KCRU, DHE3, ABC50, ATP5O, LONP
20	ATPase activity	519	1.37456e-06	3.78003e-05	1.37456e-06	3.78003e-05	14	KIF21A, DLC1 (Dynein LC8a), ATP5C, DHX29, GRP75, NSF, HXK1, HKLP2, MDA-5, VCP, ATP5L, ABC50, ATP5O, LONP
21	binding	17985	4.47197e-06	0.000117123	4.47197e-06	0.000117123	118	Neurochondrin, PRDX5, FAM62C, CNRIP1, SV2B, eEF1G, G-protein alpha-i1, KIF21A, DLC1 (Dynein LC8a), CISY, SGK269, LIN-54, Ski, GDI2, CGI-121, CCDC52, RhoB, G-protein alpha-o, ZNF287, OBSCN, PRDX4, GRAMD3, PAFAH beta, MLCP (cat), PDE1B, ATP5C, IFNA4, Importin 9, CDIPT, Anillin, CHP1, ECM29, Profilin I, Talin-1, GMF, TANC, Fascin, FREM3, RAB2A, Synapsin II, Rab-10, Tubulin beta 2B, AF-6, Rab-1B, TPP…
22	GTP binding	428	5.52105e-06	0.000131687	5.52105e-06	0.000131687	12	G-protein alpha-i1, RhoB, G-protein alpha-o, RAB2A, Rab-10, Tubulin beta 2B, Rab-1B, Tubulin alpha-1B, DHE3, Septin 4, ARL6IP2, Tubulin beta 2C
23	pyruvate dehydrogenase (NAD+) activity	7	5.98579e-06	0.000131687	5.98579e-06	0.000131687	3	PDH beta, PDHA (somatic), ODP2
24	pyruvate dehydrogenase [NAD(P)+] activity	7	5.98579e-06	0.000131687	5.98579e-06	0.000131687	3	PDH beta, PDHA (somatic), ODP2
25	pyruvate dehydrogenase activity	7	5.98579e-06	0.000131687	5.98579e-06	0.000131687	3	PDH beta, PDHA (somatic), ODP2
26	GTPase activity	361	6.33899e-06	0.000134094	6.33899e-06	0.000134094	11	G-protein alpha-i1, RhoB, G-protein alpha-o, RAB2A, Rab-10, Tubulin beta 2B, Rab-1B, Tubulin alpha-1B, Septin 4, ARL6IP2, Tubulin beta 2C
27	purine ribonucleoside binding	438	6.97336e-06	0.0001415	6.97336e-06	0.0001415	12	G-protein alpha-i1, RhoB, G-protein alpha-o, RAB2A, Rab-10, Tubulin beta 2B, Rab-1B, Tubulin alpha-1B, DHE3, Septin 4, ARL6IP2, Tubulin beta 2C
28	ribonucleoside binding	441	7.46997e-06	0.0001415	7.46997e-06	0.0001415	12	G-protein alpha-i1, RhoB, G-protein alpha-o, RAB2A, Rab-10, Tubulin beta 2B, Rab-1B, Tubulin alpha-1B, DHE3, Septin 4, ARL6IP2, Tubulin beta 2C
29	purine nucleoside binding	442	7.64227e-06	0.0001415	7.64227e-06	0.0001415	12	G-protein alpha-i1, RhoB, G-protein alpha-o, RAB2A, Rab-10, Tubulin beta 2B, Rab-1B, Tubulin alpha-1B, DHE3, Septin 4, ARL6IP2, Tubulin beta 2C
30	hydrolase activity	3048	7.71818e-06	0.0001415	7.71818e-06	0.0001415	36	G-protein alpha-i1, KIF21A, DLC1 (Dynein LC8a), RhoB, G-protein alpha-o, PAFAH beta, MLCP (cat), PDE1B, ATP5C, RAB2A, Rab-10, Tubulin beta 2B, Rab-1B, SES1, DHX29, GRP75, NSF, HXK1, HKLP2, MDA-5, CTE2, ATP6V1B2, UQCRC2, DJ-1, MYO9A, VCP, ATP5L, Tubulin alpha-1B, PTPR-gamma, CRMP5, Septin 4, ARL6IP2, ABC50, Tubulin beta 2C, ATP5O, LONP
31	nucleoside binding	450	9.15119e-06	0.000161284	9.15119e-06	0.000161284	12	G-protein alpha-i1, RhoB, G-protein alpha-o, RAB2A, Rab-10, Tubulin beta 2B, Rab-1B, Tubulin alpha-1B, DHE3, Septin 4, ARL6IP2, Tubulin beta 2C
32	thioredoxin peroxidase activity	8	9.53786e-06	0.000161284	9.53786e-06	0.000161284	3	PRDX5, PRDX4, PRDX3
33	enzyme binding	2691	9.67703e-06	0.000161284	9.67703e-06	0.000161284	33	DLC1 (Dynein LC8a), Ski, GDI2, CGI-121, RhoB, OBSCN, MLCP (cat), Importin 9, Anillin, Profilin I, AF-6, GRP75, AP2A1, NSF, RhoGDI alpha, GSTM1 (rodent), SV2A, Prohibitin, UBB, GFAP, AP180, PKA-cat beta, DJ-1, PRDX3, PPID, VCP, Tubulin alpha-1B, Albumin, DHE3, VDAC 1, TBC1D8B, FAM83A, LONP
34	guanyl nucleotide binding	456	1.04486e-05	0.000164192	1.04486e-05	0.000164192	12	G-protein alpha-i1, RhoB, G-protein alpha-o, RAB2A, Rab-10, Tubulin beta 2B, Rab-1B, Tubulin alpha-1B, DHE3, Septin 4, ARL6IP2, Tubulin beta 2C
35	guanyl ribonucleotide binding	456	1.04486e-05	0.000164192	1.04486e-05	0.000164192	12	G-protein alpha-i1, RhoB, G-protein alpha-o, RAB2A, Rab-10, Tubulin beta 2B, Rab-1B, Tubulin alpha-1B, DHE3, Septin 4, ARL6IP2, Tubulin beta 2C
36	cell adhesion molecule binding	554	1.49241e-05	0.000228008	1.49241e-05	0.000228008	13	eEF1G, OBSCN, Anillin, Profilin I, Talin-1, Fascin, Rab-10, AF-6, DHX29, PAICS, GFAP, DJ-1, Aha1
37	proton transmembrane transporter activity	151	2.37458e-05	0.000352978	2.37458e-05	0.000352978	7	COX VIa-1, ATP5C, ATP6V1B2, NDUFA4, ATP5L, ATP5O, COX VIb-1
38	adenyl nucleotide binding	1746	3.56264e-05	0.000515645	3.56264e-05	0.000515645	24	KIF21A, SGK269, OBSCN, CHP1, Profilin I, Synapsin II, CAP-C, DHX29, GRP75, NSF, HXK1, HKLP2, PAICS, PKR, MDA-5, CTE2, PKA-cat beta, ATP6V1B2, MYO9A, VCP, KCRU, DHE3, ABC50, LONP
39	clathrin adaptor activity	12	3.68577e-05	0.000519789	3.68577e-05	0.000519789	3	AP2A1, AP180, Beta-adaptin 2
40	cargo adaptor activity	13	4.77182e-05	0.000656125	4.77182e-05	0.000656125	3	AP2A1, AP180, Beta-adaptin 2
41	oxidoreductase activity	938	7.44469e-05	0.000998678	7.44469e-05	0.000998678	16	PRDX5, COX VIa-1, PRDX4, NDUFA6, PDH beta, DJ-1, PRDX3, PDHA (somatic), NDUFA4, T-Cc, CYB, NDUFB10, DHE3, IDH3A, ODP2, COX VIb-1
42	adenyl ribonucleotide binding	1734	9.18391e-05	0.00120266	9.18391e-05	0.00120266	23	KIF21A, SGK269, OBSCN, CHP1, Synapsin II, CAP-C, DHX29, GRP75, NSF, HXK1, HKLP2, PAICS, PKR, MDA-5, CTE2, PKA-cat beta, ATP6V1B2, MYO9A, VCP, KCRU, DHE3, ABC50, LONP
43	protein C-terminus binding	263	0.000123437	0.00157885	0.000123437	0.00157885	8	CNRIP1, DLC1 (Dynein LC8a), AF-6, AP2A1, NSF, Prohibitin, Synaptotagmin I, PRDX3
44	ATP binding	1654	0.000128516	0.00160645	0.000128516	0.00160645	22	KIF21A, SGK269, OBSCN, CHP1, Synapsin II, CAP-C, DHX29, GRP75, NSF, HXK1, HKLP2, PAICS, PKR, MDA-5, PKA-cat beta, ATP6V1B2, MYO9A, VCP, KCRU, DHE3, ABC50, LONP
45	GDP binding	89	0.000147938	0.00180813	0.000147938	0.00180813	5	G-protein alpha-i1, RhoB, G-protein alpha-o, RAB2A, Rab-10
46	ADP binding	49	0.000166292	0.00198828	0.000166292	0.00198828	4	CHP1, VCP, DHE3, LONP
47	kinase binding	905	0.000173722	0.00203291	0.000173722	0.00203291	15	Ski, CGI-121, RhoB, MLCP (cat), AP2A1, NSF, RhoGDI alpha, GSTM1 (rodent), SV2A, GFAP, AP180, DJ-1, PRDX3, VDAC 1, FAM83A
48	pyruvate dehydrogenase (acetyl-transferring) activity	4	0.000187053	0.00214332	0.000187053	0.00214332	2	PDH beta, PDHA (somatic)
49	ion binding	7082	0.00022814	0.00256075	0.00022814	0.00256075	59	FAM62C, G-protein alpha-i1, KIF21A, SGK269, LIN-54, Ski, RhoB, G-protein alpha-o, ZNF287, OBSCN, MLCP (cat), PDE1B, CDIPT, CHP1, Profilin I, Talin-1, FREM3, RAB2A, Synapsin II, Rab-10, Tubulin beta 2B, Rab-1B, TPPP (p24), CAP-C, DHX29, GRP75, NSF, HXK1, GAT1, HKLP2, PAICS, RhoGDI alpha, PKR, MDA-5, GSTM1 (rodent), CPNE8, CTE2, Synaptotagmin I, AP180, PKA-cat beta, ATP6V1B2, UQCRC2, DJ-1, MYO9A, T…
50	proton-transporting ATP synthase activity, rotational mechanism	22	0.000247608	0.00272369	0.000247608	0.00272369	3	ATP5C, ATP5L, ATP5O

## Sheet: pathway
Enrichment analysis report
Enrichment by Pathway Maps					High Dose ST_genelist
#	Maps	Total	pValue	Min FDR	p-value	FDR	In Data	Network Objects from Active Data
1	LRRK2 in neurons in Parkinson's disease	33	1.88086e-09	1.09842e-06	1.88086e-09	1.09842e-06	7	AP-2 alpha subunits, Ubiquitin, AP2A1, NSF, PKA-cat (cAMP-dependent), Tubulin (in microtubules), Beta-adaptin 2
2	Neurophysiological process_Synaptic vesicle fusion and recycling in nerve terminals	52	1.2819e-06	0.000374315	1.2819e-06	0.000374315	6	Synapsin II, NSF, SV2A, Synaptotagmin I, AP180, Beta-adaptin 2
3	Cytoskeleton remodeling_Neurofilaments	25	2.23011e-05	0.00434129	2.23011e-05	0.00434129	4	Tubulin beta, GFAP, Tubulin alpha, Tubulin (in microtubules)
4	Regulation of lipid metabolism_Insulin regulation of fatty acid metabolism	89	2.99796e-05	0.00437702	2.99796e-05	0.00437702	6	CISY, PDH, PKA-cat (cAMP-dependent), PDH alpha, PDHA (somatic), ODP2
5	Cytoskeleton remodeling_Regulation of actin cytoskeleton organization by the kinase effectors of Rho GTPases	58	4.38353e-05	0.00463708	4.38353e-05	0.00463708	5	RhoB, MLCP (cat), Talin, RhoGDI alpha, RhoA-related
6	Development_Regulation of cytoskeleton proteins in oligodendrocyte differentiation and myelination	59	4.76412e-05	0.00463708	4.76412e-05	0.00463708	5	MLCP (cat), Tubulin beta, TPPP (p24), Tubulin alpha, Tubulin (in microtubules)
7	Pyruvate metabolism	66	8.19508e-05	0.00683704	8.19508e-05	0.00683704	5	PDH, PDH beta, PDH alpha, VDAC 1, ODP2
8	Development_Thrombospondin 1 signaling	36	9.81226e-05	0.00716295	9.81226e-05	0.00716295	4	MLCP (cat), G-protein alpha-i family, PKA-cat (cAMP-dependent), CD47
9	Regulation of degradation of deltaF508-CFTR in CF	39	0.000134912	0.0087543	0.000134912	0.0087543	4	Ubiquitin, HSP70, VCP, Aha1
10	Cytoskeleton remodeling_Substance P mediated membrane blebbing	16	0.000158011	0.00922783	0.000158011	0.00922783	3	MLCP (cat), Tubulin alpha, Tubulin (in microtubules)
11	LRRK2 in neuronal apoptosis in Parkinson's disease	17	0.000190933	0.0101368	0.000190933	0.0101368	3	PRDX3, KCRU, VDAC 1
12	Inhibition of remyelination in multiple sclerosis: regulation of cytoskeleton proteins	44	0.000217011	0.0105612	0.000217011	0.0105612	4	MLCP (cat), Tubulin beta, Tubulin alpha, Tubulin (in microtubules)
13	Transport_Alpha-2 adrenergic receptor regulation of ion channels	47	0.000280769	0.012613	0.000280769	0.012613	4	G-protein alpha-i1, G-protein alpha-o, G-protein alpha-i family, PKA-cat (cAMP-dependent)
14	Regulation of Adenylate cyclase and IMPA1 by lithium in major depressive disorder	22	0.00042196	0.0176018	0.00042196	0.0176018	3	G-protein alpha-i1, G-protein alpha-i family, PKA-cat (cAMP-dependent)
15	Proteolysis_Role of Parkin in the Ubiquitin-Proteasomal Pathway	24	0.000549182	0.0213815	0.000549182	0.0213815	3	Tubulin beta, HSP70, Tubulin alpha
16	Defective macrophage-mediated bacterial phagocytosis in COPD	25	0.00062103	0.0226676	0.00062103	0.0226676	3	RhoB, Tubulin alpha, Tubulin (in microtubules)
17	Mitochondrial dysfunction in neurodegenerative diseases	59	0.000673612	0.0231406	0.000673612	0.0231406	4	PDH, KCRU, VDAC 1, ODP2
18	Neurophysiological process_GABA-A receptor life cycle	27	0.000782113	0.0253752	0.000782113	0.0253752	3	NSF, Tubulin (in microtubules), PP1-cat
19	Neurophysiological process_GABA-B receptor signaling in presynaptic nerve terminals	28	0.000871701	0.0267644	0.000871701	0.0267644	3	G-protein alpha-o, G-protein alpha-i family, Synaptotagmin I
20	Neurophysiological process_Activity-dependent synaptic AMPA receptor removal	64	0.000916588	0.0267644	0.000916588	0.0267644	4	AP-2 alpha subunits, NSF, Beta-adaptin 2, PP1-cat
21	Cell adhesion_Gap junctions	30	0.00106982	0.0295504	0.00106982	0.0295504	3	Tubulin beta, Tubulin alpha, Tubulin (in microtubules)
22	Transcription_Negative regulation of HIF1A function	69	0.00121558	0.0295504	0.00121558	0.0295504	4	PRDX4, Ubiquitin, HSP70, VCP
23	Cell cycle_Role of Nek in cell cycle regulation	32	0.00129429	0.0295504	0.00129429	0.0295504	3	Tubulin beta, Tubulin alpha, Tubulin (in microtubules)
24	Cytoskeleton remodeling_Reverse signaling by Ephrin-B	32	0.00129429	0.0295504	0.00129429	0.0295504	3	G-protein alpha-i family, Tubulin alpha, Tubulin (in microtubules)
25	Epithelial cell apoptosis in COPD	32	0.00129429	0.0295504	0.00129429	0.0295504	3	Prohibitin, PSMD11, DJ-1
26	Blood coagulation_GPCRs in platelet aggregation	71	0.0013523	0.0295504	0.0013523	0.0295504	4	MLCP (cat), G-protein alpha-i family, Talin, PKA-cat (cAMP-dependent)
27	Prolactin signaling in Prostate Cancer	33	0.0014168	0.0295504	0.0014168	0.0295504	3	PDH, PDH alpha, PDHA (somatic)
28	Cell cycle_Spindle assembly and chromosome separation	33	0.0014168	0.0295504	0.0014168	0.0295504	3	Ubiquitin, Tubulin alpha, Tubulin (in microtubules)
29	Development_S1P1 receptor signaling via beta-arrestin	34	0.00154636	0.0311404	0.00154636	0.0311404	3	G-protein alpha-i1, G-protein alpha-o, G-protein alpha-i family
30	Altered Ca2+ handling in heart failure	35	0.00168311	0.0323358	0.00168311	0.0323358	3	G-protein alpha-i family, PKA-cat (cAMP-dependent), PP1-cat
31	Immune response _CCR3 signaling in eosinophils	77	0.00182651	0.0323358	0.00182651	0.0323358	4	MLCP (cat), Profilin I, G-protein alpha-i family, Profilin
32	Cytoskeleton remodeling_Keratin filaments	36	0.0018272	0.0323358	0.0018272	0.0323358	3	Tubulin beta, Tubulin alpha, Tubulin (in microtubules)
33	CHDI_Correlations from Discovery data_Causal network (positive)	36	0.0018272	0.0323358	0.0018272	0.0323358	3	Talin, IFN-alpha, CD47
34	Role of red blood cell adhesion to endothelium in vaso-occlusion in Sickle cell disease	37	0.00197876	0.0339882	0.00197876	0.0339882	3	G-protein alpha-i family, PKA-cat (cAMP-dependent), CD47
35	Cytoskeleton remodeling_ACM3 and ACM4 in keratinocyte migration	38	0.00213794	0.035673	0.00213794	0.035673	3	G-protein alpha-o, G-protein alpha-i family, PKA-cat (cAMP-dependent)
36	Transport_ACM3 signaling in salivary glands	42	0.00285332	0.0462873	0.00285332	0.0462873	3	G-protein alpha-i1, G-protein alpha-i family, PKA-cat (cAMP-dependent)
37	Nicotine signaling in dopaminergic neurons, Pt. 2 - axon terminal	43	0.00305245	0.0464127	0.00305245	0.0464127	3	G-protein alpha-i family, PKA-cat (cAMP-dependent), PP1-cat
38	Neurophysiological process_HTR1A receptor signaling in neuronal cells	43	0.00305245	0.0464127	0.00305245	0.0464127	3	G-protein alpha-i family, PKA-cat (cAMP-dependent), PP1-cat
39	Immune response_The effect of IDO1 on T cell metabolism	89	0.00309948	0.0464127	0.00309948	0.0464127	4	CISY, PDH, DHE3, ODP2
40	Development_S1P1 signaling pathway	44	0.00325992	0.0475949	0.00325992	0.0475949	3	G-protein alpha-i1, G-protein alpha-o, G-protein alpha-i family
41	G-protein signaling_Regulation of Cyclic AMP levels by ACM	45	0.00347585	0.0491135	0.00347585	0.0491135	3	G-protein alpha-o, PDE1B, G-protein alpha-i family
42	Development_G-protein-mediated regulation of MAPK-ERK signaling	46	0.00370034	0.0491135	0.00370034	0.0491135	3	GMF, G-protein alpha-i family, PKA-cat (cAMP-dependent)
43	Cytoskeleton remodeling_Regulation of actin cytoskeleton nucleation and polymerization by Rho GTPases	46	0.00370034	0.0491135	0.00370034	0.0491135	3	RhoB, RhoA-related, Profilin
44	Signal transduction_Calcium signaling	46	0.00370034	0.0491135	0.00370034	0.0491135	3	RhoGDI alpha, PKA-cat (cAMP-dependent), PP1-cat
45	Regulation of lipid metabolism_Insulin signaling: generic cascades	47	0.00393349	0.0499382	0.00393349	0.0499382	3	PKA-cat (cAMP-dependent), PDHA (somatic), PP1-cat
46	wtCFTR and deltaF508 traffic / Membrane expression (normal and CF)	47	0.00393349	0.0499382	0.00393349	0.0499382	3	Ubiquitin, PKA-cat (cAMP-dependent), Tubulin (in microtubules)
47	Muscle contraction_Relaxin signaling pathway	48	0.00417541	0.0508008	0.00417541	0.0508008	3	G-protein alpha-o, G-protein alpha-i family, PKA-cat (cAMP-dependent)
48	Neurophysiological process_ACM regulation of nerve impulse	48	0.00417541	0.0508008	0.00417541	0.0508008	3	G-protein alpha-o, G-protein alpha-i family, PKA-cat (cAMP-dependent)
49	PDE4 regulation of cyto/chemokine expression in inflammatory skin diseases	50	0.00468592	0.0558485	0.00468592	0.0558485	3	G-protein alpha-i1, G-protein alpha-i family, PKA-cat (cAMP-dependent)
50	Neurophysiological process_GABAergic neurotransmission	51	0.00495471	0.057871	0.00495471	0.057871	3	G-protein alpha-o, G-protein alpha-i family, GAT1
