# Supplementary material for: Arsenic alters nitric oxide signaling similar to autism spectrum disorder and Alzheimer’s disease-associated mutations
Source: Transl Psychiatry. 2022 Mar 28;12:127. doi: 10.1038/s41398-022-01890-5 (PMC8964747; doi:10.1038/s41398-022-01890-5)
Supplement: Supplementary file 15 — Supp. Table 6 [file 41398_2022_1890_MOESM15_ESM.xlsx]

## Sheet: bp
Enrichment analysis report
Enrichment by GO Processes					wt.hippocampus_genelist
#	Processes	Total	pValue	Min FDR	p-value	FDR	In Data	Network Objects from Active Data
1	learning	297	5.18353e-10	1.05485e-06	5.18353e-10	1.05485e-06	11	Secretin, mGluR5, Neurexin-3 beta, Neurexin-3 alpha, SUR, SLC7A11, Neurexin alpha, ATP1alpha subunit, Neurexin beta, Galpha(q)-specific metabotropic glutamate GPCRs, CLN8
2	neuron cell-cell adhesion	23	4.38814e-09	4.46494e-06	4.38814e-09	4.46494e-06	5	Contactin 4, Neurexin-3 beta, Neurexin-3 alpha, Neurexin alpha, Neurexin beta
3	trans-synaptic signaling by endocannabinoid	14	5.13336e-08	2.6116e-05	5.13336e-08	2.6116e-05	4	mGluR5, Neurexin alpha, Neurexin beta, Galpha(q)-specific metabotropic glutamate GPCRs
4	trans-synaptic signaling by lipid	14	5.13336e-08	2.6116e-05	5.13336e-08	2.6116e-05	4	mGluR5, Neurexin alpha, Neurexin beta, Galpha(q)-specific metabotropic glutamate GPCRs
5	neurotransmitter transport	286	8.84611e-08	3.60037e-05	8.84611e-08	3.60037e-05	9	VMAT2, Otoferlin, Neurexin-3 beta, Neurexin-3 alpha, SLC7A11, Neurexin alpha, ATP1alpha subunit, Neurexin beta, CLN8
6	import across plasma membrane	139	1.1095e-07	3.76306e-05	1.1095e-07	3.76306e-05	7	SUR, SLC7A11, ATP1A4, ATP1alpha subunit, CLN8, SUR2, SLC12A6
7	learning or memory	513	1.44643e-07	4.20498e-05	1.44643e-07	4.20498e-05	11	Secretin, mGluR5, Neurexin-3 beta, Neurexin-3 alpha, SUR, SLC7A11, Neurexin alpha, ATP1alpha subunit, Neurexin beta, Galpha(q)-specific metabotropic glutamate GPCRs, CLN8
8	cognition	570	4.12545e-07	0.000104941	4.12545e-07	0.000104941	11	Secretin, mGluR5, Neurexin-3 beta, Neurexin-3 alpha, SUR, SLC7A11, Neurexin alpha, ATP1alpha subunit, Neurexin beta, Galpha(q)-specific metabotropic glutamate GPCRs, CLN8
9	potassium ion import across plasma membrane	56	4.64438e-07	0.000105015	4.64438e-07	0.000105015	5	SUR, ATP1A4, ATP1alpha subunit, SUR2, SLC12A6
10	neurotransmitter uptake	37	3.22945e-06	0.000657194	3.22945e-06	0.000657194	4	VMAT2, SLC7A11, ATP1alpha subunit, CLN8
11	vocalization behavior	38	3.60193e-06	0.000666357	3.60193e-06	0.000666357	4	Neurexin-3 beta, Neurexin-3 alpha, Neurexin alpha, Neurexin beta
12	movement of cell or subcellular component	2175	3.95795e-06	0.000671203	3.95795e-06	0.000671203	19	Contactin 4, MKLP2, CCL1 (rodent), Neurexin-3 beta, Neurexin-3 alpha, AP3D1, SUR, BPAG1, SLC7A11, EBI2, Neurexin alpha, NRCAM, ATP1A4, ATP1alpha subunit, Neurexin beta, SPEF2, TOP2 beta, TOP2, SUR2
13	behavior	1065	5.6184e-06	0.000879496	5.6184e-06	0.000879496	13	VMAT2, Secretin, mGluR5, Neurexin-3 beta, Neurexin-3 alpha, SUR, SLC7A11, Neurexin alpha, Proepithelin, ATP1alpha subunit, Neurexin beta, Galpha(q)-specific metabotropic glutamate GPCRs, CLN8
14	neurotransmitter secretion	169	7.19211e-06	0.000904189	7.19211e-06	0.000904189	6	VMAT2, Otoferlin, Neurexin-3 beta, Neurexin-3 alpha, Neurexin alpha, Neurexin beta
15	signal release from synapse	169	7.19211e-06	0.000904189	7.19211e-06	0.000904189	6	VMAT2, Otoferlin, Neurexin-3 beta, Neurexin-3 alpha, Neurexin alpha, Neurexin beta
16	intraspecies interaction between organisms	98	7.55342e-06	0.000904189	7.55342e-06	0.000904189	5	Neurexin-3 beta, Neurexin-3 alpha, Neurexin alpha, Neurexin beta, CLN8
17	social behavior	98	7.55342e-06	0.000904189	7.55342e-06	0.000904189	5	Neurexin-3 beta, Neurexin-3 alpha, Neurexin alpha, Neurexin beta, CLN8
18	locomotion	1882	9.44935e-06	0.0010683	9.44935e-06	0.0010683	17	Contactin 4, CCL1 (rodent), Neurexin-3 beta, Neurexin-3 alpha, SUR, BPAG1, SLC7A11, EBI2, Neurexin alpha, NRCAM, ATP1A4, ATP1alpha subunit, Neurexin beta, SPEF2, TOP2 beta, TOP2, SUR2
19	inorganic ion import across plasma membrane	110	1.32713e-05	0.00135035	1.32713e-05	0.00135035	5	SUR, ATP1A4, ATP1alpha subunit, SUR2, SLC12A6
20	inorganic cation import across plasma membrane	110	1.32713e-05	0.00135035	1.32713e-05	0.00135035	5	SUR, ATP1A4, ATP1alpha subunit, SUR2, SLC12A6
21	signal release	289	1.46051e-05	0.0014124	1.46051e-05	0.0014124	7	VMAT2, Otoferlin, Neurexin-3 beta, Neurexin-3 alpha, Neurexin alpha, Neurexin beta, CYB5R4
22	adult behavior	291	1.52692e-05	0.0014124	1.52692e-05	0.0014124	7	Neurexin-3 beta, Neurexin-3 alpha, SLC7A11, Neurexin alpha, ATP1alpha subunit, Neurexin beta, CLN8
23	cerebellar granular layer formation	19	1.86989e-05	0.00158551	1.86989e-05	0.00158551	3	Neurexin alpha, Neurexin beta, TOP2
24	cerebellar granule cell differentiation	19	1.86989e-05	0.00158551	1.86989e-05	0.00158551	3	Neurexin alpha, Neurexin beta, TOP2
25	axonogenesis	557	2.11373e-05	0.00162354	2.11373e-05	0.00162354	9	Contactin 4, Neurexin-3 beta, Neurexin-3 alpha, BPAG1, Neurexin alpha, NRCAM, Neurexin beta, TOP2 beta, TOP2
26	synaptic vesicle cycle	205	2.15484e-05	0.00162354	2.15484e-05	0.00162354	6	VMAT2, Otoferlin, AP3D1, Neurexin alpha, Proepithelin, Neurexin beta
27	positive regulation of single stranded viral RNA replication via double stranded DNA intermediate	3	2.23387e-05	0.00162354	2.23387e-05	0.00162354	2	TOP2 beta, TOP2
28	substrate-dependent cell migration, cell contraction	3	2.23387e-05	0.00162354	2.23387e-05	0.00162354	2	SUR, SUR2
29	regulation of synaptic transmission, glutamatergic	125	2.46356e-05	0.00172874	2.46356e-05	0.00172874	5	mGluR5, Neurexin alpha, ATP1alpha subunit, Neurexin beta, Galpha(q)-specific metabotropic glutamate GPCRs
30	cerebellar granular layer morphogenesis	21	2.55642e-05	0.0017341	2.55642e-05	0.0017341	3	Neurexin alpha, Neurexin beta, TOP2
31	vesicle-mediated transport in synapse	217	2.96659e-05	0.00189197	2.96659e-05	0.00189197	6	VMAT2, Otoferlin, AP3D1, Neurexin alpha, Proepithelin, Neurexin beta
32	multi-organism behavior	130	2.97509e-05	0.00189197	2.97509e-05	0.00189197	5	Neurexin-3 beta, Neurexin-3 alpha, Neurexin alpha, Neurexin beta, CLN8
33	regulation of neurotransmitter levels	596	3.58751e-05	0.0022123	3.58751e-05	0.0022123	9	VMAT2, Otoferlin, Neurexin-3 beta, Neurexin-3 alpha, SLC7A11, Neurexin alpha, ATP1alpha subunit, Neurexin beta, CLN8
34	cerebellar granular layer development	25	4.38618e-05	0.00249648	4.38618e-05	0.00249648	3	Neurexin alpha, Neurexin beta, TOP2
35	modulation of chemical synaptic transmission	767	4.44083e-05	0.00249648	4.44083e-05	0.00249648	10	Contactin 4, Secretin, mGluR5, Neurexin-3 beta, Neurexin-3 alpha, SLC7A11, Neurexin alpha, ATP1alpha subunit, Neurexin beta, Galpha(q)-specific metabotropic glutamate GPCRs
36	protein-containing complex assembly involved in synapse maturation	4	4.45979e-05	0.00249648	4.45979e-05	0.00249648	2	Neurexin alpha, Neurexin beta
37	regulation of trans-synaptic signaling	769	4.53905e-05	0.00249648	4.53905e-05	0.00249648	10	Contactin 4, Secretin, mGluR5, Neurexin-3 beta, Neurexin-3 alpha, SLC7A11, Neurexin alpha, ATP1alpha subunit, Neurexin beta, Galpha(q)-specific metabotropic glutamate GPCRs
38	chemical synaptic transmission	645	6.60059e-05	0.00344416	6.60059e-05	0.00344416	9	VMAT2, Otoferlin, mGluR5, Neurexin-3 beta, Neurexin-3 alpha, Neurexin alpha, Neurexin beta, Galpha(q)-specific metabotropic glutamate GPCRs, SLC12A6
39	anterograde trans-synaptic signaling	645	6.60059e-05	0.00344416	6.60059e-05	0.00344416	9	VMAT2, Otoferlin, mGluR5, Neurexin-3 beta, Neurexin-3 alpha, Neurexin alpha, Neurexin beta, Galpha(q)-specific metabotropic glutamate GPCRs, SLC12A6
40	axon development	650	7.00252e-05	0.00351144	7.00252e-05	0.00351144	9	Contactin 4, Neurexin-3 beta, Neurexin-3 alpha, BPAG1, Neurexin alpha, NRCAM, Neurexin beta, TOP2 beta, TOP2
41	regulation of intracellular calcium activated chloride channel activity	5	7.41975e-05	0.00351144	7.41975e-05	0.00351144	2	mGluR5, Galpha(q)-specific metabotropic glutamate GPCRs
42	cytoplasmic actin-based contraction involved in cell motility	5	7.41975e-05	0.00351144	7.41975e-05	0.00351144	2	SUR, SUR2
43	phospholipase C-activating G protein-coupled glutamate receptor signaling pathway	5	7.41975e-05	0.00351144	7.41975e-05	0.00351144	2	mGluR5, Galpha(q)-specific metabotropic glutamate GPCRs
44	synapse organization	514	8.16942e-05	0.00377836	8.16942e-05	0.00377836	8	mGluR5, Neurexin-3 beta, Neurexin-3 alpha, Neurexin alpha, NRCAM, LRFN3, Neurexin beta, Galpha(q)-specific metabotropic glutamate GPCRs
45	cell morphogenesis involved in neuron differentiation	667	8.52719e-05	0.00381536	8.52719e-05	0.00381536	9	Contactin 4, Neurexin-3 beta, Neurexin-3 alpha, BPAG1, Neurexin alpha, NRCAM, Neurexin beta, TOP2 beta, TOP2
46	vesicle localization	263	8.6244e-05	0.00381536	8.6244e-05	0.00381536	6	MKLP2, AP3D1, Neurexin alpha, TMEM1, Neurexin beta, TMED9
47	trans-synaptic signaling	673	9.12808e-05	0.00395226	9.12808e-05	0.00395226	9	VMAT2, Otoferlin, mGluR5, Neurexin-3 beta, Neurexin-3 alpha, Neurexin alpha, Neurexin beta, Galpha(q)-specific metabotropic glutamate GPCRs, SLC12A6
48	synapse assembly	169	0.000103573	0.00426576	0.000103573	0.00426576	5	Neurexin-3 beta, Neurexin-3 alpha, Neurexin alpha, NRCAM, Neurexin beta
49	regulation of cardiac conduction	89	0.000107229	0.00426576	0.000107229	0.00426576	4	SUR, ATP1A4, ATP1alpha subunit, SUR2
50	positive regulation of presynaptic active zone assembly	6	0.000111098	0.00426576	0.000111098	0.00426576	2	Neurexin alpha, Neurexin beta

## Sheet: mf
Enrichment analysis report
Enrichment by GO Molecular Functions					wt.hippocampus_genelist
#	Molecular functions	Total	pValue	Min FDR	p-value	FDR	In Data	Network Objects from Active Data
1	neuroligin family protein binding	8	0.000205262	0.0540891	0.000205262	0.0540891	2	Neurexin-3 beta, Neurexin-3 alpha
2	protein binding	14131	0.000390857	0.0540891	0.000390857	0.0540891	51	VMAT2, EMSY, Contactin 4, Otoferlin, CHD2, D15Wsu75e, MKLP2, SACS, Tiam2, ITIH4, Exportin 7, DNA polymerase zeta, CCL1 (rodent), ECE1, Secretin, mGluR5, Neurexin-3 beta, Neurexin-3 alpha, Alpha-endosulfine, NDUFV3, Translokin, BPAG1, T3JAM, SLC7A11, Proepithelin, NRCAM, SRP68, MTND2, TMEM1, TIP41, HCF1, EBF4, TMED9, C14orf135, SPEF2, INTS10, TOP2 beta, PGAM1, YEATS2, PCGF5, TALDO, CYB5R4, MORC4, …
3	ion channel regulator activity	143	0.000644495	0.0540891	0.000644495	0.0540891	4	Neurexin-3 beta, Neurexin-3 alpha, Alpha-endosulfine, SUR2
4	binding	17985	0.000783836	0.0540891	0.000783836	0.0540891	58	VMAT2, EMSY, Contactin 4, Otoferlin, CHD2, D15Wsu75e, MKLP2, SACS, Tiam2, ITIH4, Exportin 7, DNA polymerase zeta, MC-CPA, CCL1 (rodent), ECE1, ABCA8, Secretin, mGluR5, Neurexin-3 beta, Neurexin-3 alpha, Alpha-endosulfine, NDUFV3, Translokin, BPAG1, T3JAM, SLC7A11, EBI2, Proepithelin, NRCAM, SRP68, MTND2, ATP1A4, TMEM1, TIP41, HCF1, EBF4, TMED9, C14orf135, SPEF2, INTS10, TOP2 beta, PGAM1, YEATS2, …
5	cation:chloride symporter activity	16	0.000867344	0.0540891	0.000867344	0.0540891	2	VMAT2, SLC12A6
6	active transmembrane transporter activity	412	0.000916764	0.0540891	0.000916764	0.0540891	6	VMAT2, ABCA8, SLC7A11, ATP1A4, SUR2, SLC12A6
7	anion:cation symporter activity	19	0.00122944	0.0566737	0.00122944	0.0566737	2	VMAT2, SLC12A6
8	channel regulator activity	172	0.00128076	0.0566737	0.00128076	0.0566737	4	Neurexin-3 beta, Neurexin-3 alpha, Alpha-endosulfine, SUR2
9	digestive hormone activity	1	0.00274486	0.0607301	0.00274486	0.0607301	1	Secretin
10	cystine:glutamate antiporter activity	1	0.00274486	0.0607301	0.00274486	0.0607301	1	SLC7A11
11	neutral L-amino acid secondary active transmembrane transporter activity	1	0.00274486	0.0607301	0.00274486	0.0607301	1	SLC7A11
12	sulfur-containing amino acid secondary active transmembrane transporter activity	1	0.00274486	0.0607301	0.00274486	0.0607301	1	SLC7A11
13	sedoheptulose-7-phosphate:D-glyceraldehyde-3-phosphate glyceronetransferase activity	1	0.00274486	0.0607301	0.00274486	0.0607301	1	TALDO
14	tubulin N-acetyltransferase activity	1	0.00274486	0.0607301	0.00274486	0.0607301	1	C6orf134
15	cystine secondary active transmembrane transporter activity	1	0.00274486	0.0607301	0.00274486	0.0607301	1	SLC7A11
16	diiodophenylpyruvate reductase activity	1	0.00274486	0.0607301	0.00274486	0.0607301	1	MDH1
17	oxidoreductase activity, acting on NAD(P)H	122	0.00460436	0.095879	0.00460436	0.095879	3	NDUFV3, MTND2, CYB5R4
18	PLC activating G protein-coupled glutamate receptor activity	2	0.00548232	0.0967755	0.00548232	0.0967755	1	mGluR5
19	sulfonylurea receptor activity	2	0.00548232	0.0967755	0.00548232	0.0967755	1	SUR2
20	ATPase-coupled transmembrane transporter activity	131	0.00561161	0.0967755	0.00561161	0.0967755	3	ABCA8, ATP1A4, SUR2
21	primary active transmembrane transporter activity	144	0.00728389	0.0967755	0.00728389	0.0967755	3	ABCA8, ATP1A4, SUR2
22	NADH dehydrogenase activity	47	0.00739823	0.0967755	0.00739823	0.0967755	2	NDUFV3, MTND2
23	NADH dehydrogenase (ubiquinone) activity	47	0.00739823	0.0967755	0.00739823	0.0967755	2	NDUFV3, MTND2
24	NADH dehydrogenase (quinone) activity	47	0.00739823	0.0967755	0.00739823	0.0967755	2	NDUFV3, MTND2
25	active ion transmembrane transporter activity	288	0.00807178	0.0967755	0.00807178	0.0967755	4	VMAT2, SLC7A11, ATP1A4, SLC12A6
26	serotonin:sodium symporter activity	3	0.00821239	0.0967755	0.00821239	0.0967755	1	VMAT2
27	DNA topoisomerase type II (ATP-hydrolyzing) activity	3	0.00821239	0.0967755	0.00821239	0.0967755	1	TOP2 beta
28	endoplasmic reticulum signal peptide binding	3	0.00821239	0.0967755	0.00821239	0.0967755	1	SRP68
29	DNA topoisomerase II activity	3	0.00821239	0.0967755	0.00821239	0.0967755	1	TOP2 beta
30	A2A adenosine receptor binding	3	0.00821239	0.0967755	0.00821239	0.0967755	1	mGluR5
31	potassium channel regulator activity	56	0.0103745	0.0967755	0.0103745	0.0967755	2	Alpha-endosulfine, SUR2
32	cell-cell adhesion mediator activity	57	0.0107329	0.0967755	0.0107329	0.0967755	2	Contactin 4, NRCAM
33	malic enzyme activity	4	0.0109351	0.0967755	0.0109351	0.0967755	1	MDH1
34	signal recognition particle binding	4	0.0109351	0.0967755	0.0109351	0.0967755	1	SRP68
35	phosphoglycerate mutase activity	4	0.0109351	0.0967755	0.0109351	0.0967755	1	PGAM1
36	transferase activity, transferring aldehyde or ketonic groups	4	0.0109351	0.0967755	0.0109351	0.0967755	1	TALDO
37	G protein-coupled receptor activity involved in regulation of postsynaptic membrane potential	4	0.0109351	0.0967755	0.0109351	0.0967755	1	mGluR5
38	neurotransmitter receptor activity involved in regulation of postsynaptic cytosolic calcium ion concentration	4	0.0109351	0.0967755	0.0109351	0.0967755	1	mGluR5
39	bisphosphoglycerate mutase activity	4	0.0109351	0.0967755	0.0109351	0.0967755	1	PGAM1
40	L-malate dehydrogenase activity	4	0.0109351	0.0967755	0.0109351	0.0967755	1	MDH1
41	neurotransmitter transmembrane transporter activity	59	0.011466	0.0979171	0.011466	0.0979171	2	VMAT2, SLC7A11
42	potassium ion transmembrane transporter activity	171	0.0116173	0.0979171	0.0116173	0.0979171	3	ATP1A4, SUR2, SLC12A6
43	calcium channel regulator activity	62	0.0126059	0.102583	0.0126059	0.102583	2	Neurexin-3 beta, Neurexin-3 alpha
44	oxidoreductase activity, acting on NAD(P)H, quinone or similar compound as acceptor	63	0.0129964	0.102583	0.0129964	0.102583	2	NDUFV3, MTND2
45	oxysterol binding	5	0.0136504	0.102583	0.0136504	0.102583	1	EBI2
46	amine transmembrane transporter activity	5	0.0136504	0.102583	0.0136504	0.102583	1	VMAT2
47	ATPase activity	519	0.013849	0.102583	0.013849	0.102583	5	CHD2, MKLP2, ABCA8, TOP2 beta, SUR2
48	ATP binding	1654	0.0139206	0.102583	0.0139206	0.102583	10	CHD2, MKLP2, SACS, ABCA8, ATP1A4, TOP2 beta, Pbp2, MORC4, Nlrp9c, SUR2
49	cell adhesion mediator activity	66	0.0141994	0.102583	0.0141994	0.102583	2	Contactin 4, NRCAM
50	U3 snoRNA binding	6	0.0163584	0.114133	0.0163584	0.114133	1	C1orf107

## Sheet: cc
Enrichment analysis report
Enrichment by GO Localizations					wt.hippocampus_genelist
#	Localizations	Total	pValue	Min FDR	p-value	FDR	In Data	Network Objects from Active Data
1	neuron part	2228	1.77259e-07	6.38132e-05	1.77259e-07	6.38132e-05	20	VMAT2, Contactin 4, Otoferlin, SACS, Tiam2, mGluR5, Neurexin-3 beta, Neurexin-3 alpha, AP3D1, BPAG1, SLC7A11, Proepithelin, NRCAM, MTND2, LRFN3, HCF1, TMED9, C6orf134, CLN8, SLC12A6
2	axon	857	6.1985e-06	0.000750684	6.1985e-06	0.000750684	11	VMAT2, Contactin 4, SACS, Tiam2, AP3D1, BPAG1, NRCAM, LRFN3, HCF1, C6orf134, SLC12A6
3	synapse part	1222	6.2557e-06	0.000750684	6.2557e-06	0.000750684	13	VMAT2, Otoferlin, mGluR5, Neurexin-3 beta, Neurexin-3 alpha, AP3D1, BPAG1, Proepithelin, NRCAM, MTND2, LRFN3, TMED9, CLN8
4	presynapse	683	3.81924e-05	0.00343732	3.81924e-05	0.00343732	9	VMAT2, Otoferlin, Neurexin-3 beta, Neurexin-3 alpha, AP3D1, Proepithelin, LRFN3, TMED9, CLN8
5	synapse	1513	5.89452e-05	0.00424405	5.89452e-05	0.00424405	13	VMAT2, Otoferlin, mGluR5, Neurexin-3 beta, Neurexin-3 alpha, AP3D1, BPAG1, Proepithelin, NRCAM, MTND2, LRFN3, TMED9, CLN8
6	organelle part	11494	0.00017207	0.0103242	0.00017207	0.0103242	43	VMAT2, EMSY, Otoferlin, CHD2, MKLP2, ITIH4, Exportin 7, DNA polymerase zeta, ECE1, ABCA8, SLC35A4, mGluR5, Alpha-endosulfine, NDUFV3, AP3D1, Translokin, BPAG1, Proepithelin, NRCAM, SRP68, SDR-O, MTND2, LRFN3, TMEM1, HCF1, EBF4, TMED9, SPEF2, INTS10, TOP2 beta, PGAM1, YEATS2, PCGF5, TALDO, CYB5R4, MORC4, C1orf107, C6orf134, CLN8, Myospryn, L-Myc, ANAPC1, SUR2
7	astrocyte projection	17	0.00076389	0.0336847	0.00076389	0.0336847	2	mGluR5, SLC7A11
8	Ada2/Gcn5/Ada3 transcription activator complex	17	0.00076389	0.0336847	0.00076389	0.0336847	2	HCF1, YEATS2
9	neuron projection	1734	0.000842117	0.0336847	0.000842117	0.0336847	12	VMAT2, Contactin 4, SACS, Tiam2, mGluR5, AP3D1, BPAG1, NRCAM, LRFN3, HCF1, C6orf134, SLC12A6
10	postsynaptic density membrane	102	0.00195188	0.0619641	0.00195188	0.0619641	3	mGluR5, NRCAM, LRFN3
11	synaptic membrane	549	0.00211152	0.0619641	0.00211152	0.0619641	6	Otoferlin, mGluR5, Neurexin-3 beta, Neurexin-3 alpha, NRCAM, LRFN3
12	presynaptic membrane	229	0.00231363	0.0619641	0.00231363	0.0619641	4	Otoferlin, Neurexin-3 beta, Neurexin-3 alpha, LRFN3
13	glial cell projection	31	0.00255543	0.0619641	0.00255543	0.0619641	2	mGluR5, SLC7A11
14	secretory vesicle	1229	0.00272811	0.0619641	0.00272811	0.0619641	9	VMAT2, Otoferlin, ITIH4, MC-CPA, ECE1, Proepithelin, TMED9, PGAM1, SUR2
15	mitotic spindle	116	0.00281285	0.0619641	0.00281285	0.0619641	3	MKLP2, YEATS2, C6orf134
16	postsynapse	796	0.0030653	0.0619641	0.0030653	0.0619641	7	VMAT2, mGluR5, AP3D1, BPAG1, NRCAM, MTND2, LRFN3
17	postsynaptic density	436	0.00408563	0.0619641	0.00408563	0.0619641	5	mGluR5, BPAG1, NRCAM, MTND2, LRFN3
18	asymmetric synapse	441	0.00428674	0.0619641	0.00428674	0.0619641	5	mGluR5, BPAG1, NRCAM, MTND2, LRFN3
19	plasma membrane bounded cell projection	2681	0.00437877	0.0619641	0.00437877	0.0619641	14	VMAT2, Contactin 4, SACS, Tiam2, mGluR5, AP3D1, BPAG1, SLC7A11, NRCAM, LRFN3, HCF1, SPEF2, C6orf134, SLC12A6
20	endomembrane system	5549	0.00443527	0.0619641	0.00443527	0.0619641	23	VMAT2, Otoferlin, MKLP2, ITIH4, Exportin 7, MC-CPA, ECE1, SLC35A4, AP3D1, Translokin, BPAG1, SLC7A11, Proepithelin, SRP68, TMEM1, TMED9, SPEF2, PGAM1, CYB5R4, C6orf134, CLN8, Myospryn, SUR2
21	intracellular organelle part	11117	0.00468522	0.0619641	0.00468522	0.0619641	38	VMAT2, EMSY, Otoferlin, CHD2, MKLP2, ITIH4, Exportin 7, DNA polymerase zeta, ECE1, ABCA8, SLC35A4, Alpha-endosulfine, NDUFV3, AP3D1, Translokin, BPAG1, Proepithelin, SRP68, SDR-O, MTND2, TMEM1, HCF1, EBF4, TMED9, SPEF2, INTS10, TOP2 beta, PGAM1, YEATS2, PCGF5, TALDO, CYB5R4, MORC4, C1orf107, C6orf134, CLN8, L-Myc, ANAPC1
22	viral integration complex	2	0.00482517	0.0619641	0.00482517	0.0619641	1	TOP2 beta
23	H zone	2	0.00482517	0.0619641	0.00482517	0.0619641	1	BPAG1
24	postsynaptic specialization membrane	143	0.00505621	0.0619641	0.00505621	0.0619641	3	mGluR5, NRCAM, LRFN3
25	H4 histone acetyltransferase complex	45	0.0053234	0.0619641	0.0053234	0.0619641	2	HCF1, YEATS2
26	neuron to neuron synapse	468	0.00549683	0.0619641	0.00549683	0.0619641	5	mGluR5, BPAG1, NRCAM, MTND2, LRFN3
27	nuclear ubiquitin ligase complex	46	0.00555674	0.0619641	0.00555674	0.0619641	2	PCGF5, ANAPC1
28	cell projection	2760	0.00566201	0.0619641	0.00566201	0.0619641	14	VMAT2, Contactin 4, SACS, Tiam2, mGluR5, AP3D1, BPAG1, SLC7A11, NRCAM, LRFN3, HCF1, SPEF2, C6orf134, SLC12A6
29	postsynaptic specialization	472	0.0056947	0.0619641	0.0056947	0.0619641	5	mGluR5, BPAG1, NRCAM, MTND2, LRFN3
30	plasma membrane bounded cell projection part	1922	0.00610283	0.0619641	0.00610283	0.0619641	11	VMAT2, SACS, Tiam2, mGluR5, AP3D1, BPAG1, SLC7A11, NRCAM, LRFN3, HCF1, SPEF2
31	cell projection part	1922	0.00610283	0.0619641	0.00610283	0.0619641	11	VMAT2, SACS, Tiam2, mGluR5, AP3D1, BPAG1, SLC7A11, NRCAM, LRFN3, HCF1, SPEF2
32	presynaptic active zone membrane	51	0.00679232	0.0619641	0.00679232	0.0619641	2	Otoferlin, LRFN3
33	mitochondrial respiratory chain complex I	52	0.00705306	0.0619641	0.00705306	0.0619641	2	NDUFV3, MTND2
34	NADH dehydrogenase complex	52	0.00705306	0.0619641	0.00705306	0.0619641	2	NDUFV3, MTND2
35	respiratory chain complex I	52	0.00705306	0.0619641	0.00705306	0.0619641	2	NDUFV3, MTND2
36	intrinsic component of neuronal dense core vesicle membrane	3	0.00722914	0.0619641	0.00722914	0.0619641	1	VMAT2
37	TRAPPII protein complex	3	0.00722914	0.0619641	0.00722914	0.0619641	1	TMEM1
38	integral component of neuronal dense core vesicle membrane	3	0.00722914	0.0619641	0.00722914	0.0619641	1	VMAT2
39	neurofilament cytoskeleton	3	0.00722914	0.0619641	0.00722914	0.0619641	1	BPAG1
40	presynaptic endosome	3	0.00722914	0.0619641	0.00722914	0.0619641	1	AP3D1
41	zeta DNA polymerase complex	3	0.00722914	0.0619641	0.00722914	0.0619641	1	DNA polymerase zeta
42	intrinsic component of dense core granule membrane	3	0.00722914	0.0619641	0.00722914	0.0619641	1	VMAT2
43	A band	54	0.00758798	0.0635273	0.00758798	0.0635273	2	BPAG1, Myospryn
44	plasma membrane region	1474	0.00881578	0.0707074	0.00881578	0.0707074	9	Otoferlin, mGluR5, Neurexin-3 beta, Neurexin-3 alpha, BPAG1, SLC7A11, NRCAM, LRFN3, SLC12A6
45	membrane-bounded organelle	15230	0.00883842	0.0707074	0.00883842	0.0707074	47	VMAT2, EMSY, Otoferlin, CHD2, D15Wsu75e, MKLP2, SACS, Tiam2, ITIH4, Exportin 7, DNA polymerase zeta, MC-CPA, ECE1, ABCA8, SLC35A4, Alpha-endosulfine, NDUFV3, AP3D1, Translokin, BPAG1, SLC7A11, Proepithelin, SRP68, SDR-O, MTND2, TMEM1, HCF1, EBF4, TMED9, SPEF2, INTS10, TOP2 beta, PGAM1, YEATS2, PCGF5, TALDO, CYB5R4, TOP2, MORC4, C1orf107, C6orf134, CLN8, Myospryn, MDH1, L-Myc, ANAPC1, SUR2
46	integral component of postsynaptic membrane	178	0.00922371	0.0716846	0.00922371	0.0716846	3	mGluR5, NRCAM, LRFN3
47	organelle	16581	0.00935882	0.0716846	0.00935882	0.0716846	50	VMAT2, EMSY, Otoferlin, CHD2, D15Wsu75e, MKLP2, SACS, Tiam2, ITIH4, Exportin 7, DNA polymerase zeta, MC-CPA, ECE1, ABCA8, SLC35A4, mGluR5, Alpha-endosulfine, NDUFV3, AP3D1, Translokin, BPAG1, SLC7A11, Proepithelin, NRCAM, SRP68, SDR-O, MTND2, LRFN3, TMEM1, HCF1, EBF4, TMED9, SPEF2, INTS10, TOP2 beta, PGAM1, YEATS2, PCGF5, TALDO, CYB5R4, TOP2, MORC4, C1orf107, C6orf134, CLN8, Myospryn, MDH1, L-Myc…
48	inward rectifying potassium channel	4	0.00962739	0.0721196	0.00962739	0.0721196	1	SUR2
49	intracellular membrane-bounded organelle	13619	0.0101234	0.0721196	0.0101234	0.0721196	43	EMSY, Otoferlin, CHD2, D15Wsu75e, MKLP2, SACS, Exportin 7, DNA polymerase zeta, ECE1, ABCA8, SLC35A4, Alpha-endosulfine, NDUFV3, AP3D1, Translokin, BPAG1, SLC7A11, Proepithelin, SRP68, SDR-O, MTND2, TMEM1, HCF1, EBF4, TMED9, SPEF2, INTS10, TOP2 beta, PGAM1, YEATS2, PCGF5, TALDO, CYB5R4, TOP2, MORC4, C1orf107, C6orf134, CLN8, Myospryn, MDH1, L-Myc, ANAPC1, SUR2
50	secretory granule	999	0.0102952	0.0721196	0.0102952	0.0721196	7	VMAT2, ITIH4, MC-CPA, ECE1, Proepithelin, PGAM1, SUR2
