# Supplementary material for: Arsenic alters nitric oxide signaling similar to autism spectrum disorder and Alzheimer’s disease-associated mutations
Source: Transl Psychiatry. 2022 Mar 28;12:127. doi: 10.1038/s41398-022-01890-5 (PMC8964747; doi:10.1038/s41398-022-01890-5)
Supplement: Supplementary file 16 — Supp. Table 7 [file 41398_2022_1890_MOESM16_ESM.xlsx]

## Sheet: bp
Enrichment analysis report
Enrichment by GO Processes					low dose hippocampus_genelist
#	Processes	Total	pValue	Min FDR	p-value	FDR	In Data	Network Objects from Active Data
1	positive regulation of mismatch repair	7	3.38769e-07	0.000739194	3.38769e-07	0.000739194	3	PKC-gamma, PKC, cPKC (conventional)
2	regulation of mismatch repair	9	8.10543e-07	0.000884303	8.10543e-07	0.000884303	3	PKC-gamma, PKC, cPKC (conventional)
3	chemosensory behavior	37	1.25265e-06	0.000911093	1.25265e-06	0.000911093	4	T2R taste receptors, PKC-gamma, PKC, cPKC (conventional)
4	negative regulation of plasma membrane bounded cell projection assembly	44	2.54589e-06	0.00119694	2.54589e-06	0.00119694	4	Rap1GAP1, Profilin II, Profilin, PKC
5	response to psychosocial stress	13	2.74275e-06	0.00119694	2.74275e-06	0.00119694	3	PKC-gamma, PKC, cPKC (conventional)
6	histone H3-T6 phosphorylation	4	2.78168e-05	0.00867091	2.78168e-05	0.00867091	2	PKC, cPKC (conventional)
7	positive regulation of dense core granule biogenesis	4	2.78168e-05	0.00867091	2.78168e-05	0.00867091	2	PKC, cPKC (conventional)
8	regulation of synaptic vesicle exocytosis	174	3.82556e-05	0.0101019	3.82556e-05	0.0101019	5	Profilin II, Profilin, PKC-gamma, PKC, cPKC (conventional)
9	regulation of response to food	31	4.1929e-05	0.0101019	4.1929e-05	0.0101019	3	PKC-gamma, PKC, cPKC (conventional)
10	regulation of dense core granule biogenesis	5	4.62967e-05	0.0101019	4.62967e-05	0.0101019	2	PKC, cPKC (conventional)
11	desmosome assembly	6	6.93481e-05	0.013124	6.93481e-05	0.013124	2	PKC, cPKC (conventional)
12	presynaptic modulation of chemical synaptic transmission	39	8.42054e-05	0.013124	8.42054e-05	0.013124	3	PKC-gamma, PKC, cPKC (conventional)
13	regulation of response to extracellular stimulus	39	8.42054e-05	0.013124	8.42054e-05	0.013124	3	PKC-gamma, PKC, cPKC (conventional)
14	regulation of response to nutrient levels	39	8.42054e-05	0.013124	8.42054e-05	0.013124	3	PKC-gamma, PKC, cPKC (conventional)
15	ERBB2 signaling pathway	44	0.000121094	0.0148248	0.000121094	0.0148248	3	Cullin 5, PKC, cPKC (conventional)
16	regulation of DNA metabolic process	518	0.000125205	0.0148248	0.000125205	0.0148248	7	Profilin, NMNA1, PKC-gamma, LSD1, MORC1, PKC, cPKC (conventional)
17	regulation of neurotransmitter secretion	224	0.000126251	0.0148248	0.000126251	0.0148248	5	Profilin II, Profilin, PKC-gamma, PKC, cPKC (conventional)
18	negative regulation of anion channel activity	8	0.000129089	0.0148248	0.000129089	0.0148248	2	PKC, cPKC (conventional)
19	negative regulation of ruffle assembly	8	0.000129089	0.0148248	0.000129089	0.0148248	2	Profilin II, Profilin
20	regulation of synaptic vesicle cycle	229	0.000139972	0.0152709	0.000139972	0.0152709	5	Profilin II, Profilin, PKC-gamma, PKC, cPKC (conventional)
21	histone-threonine phosphorylation	10	0.000206885	0.0211975	0.000206885	0.0211975	2	PKC, cPKC (conventional)
22	positive regulation of B cell receptor signaling pathway	11	0.000252507	0.0211975	0.000252507	0.0211975	2	PKC, cPKC (conventional)
23	multicellular organismal response to stress	141	0.000253188	0.0211975	0.000253188	0.0211975	4	PKC-gamma, MORC1, PKC, cPKC (conventional)
24	regulation of exocytosis	409	0.000255208	0.0211975	0.000255208	0.0211975	6	Profilin II, Profilin, Piccolo, PKC-gamma, PKC, cPKC (conventional)
25	innervation	57	0.000262243	0.0211975	0.000262243	0.0211975	3	PKC-gamma, PKC, cPKC (conventional)
26	blood coagulation	419	0.000290424	0.0211975	0.000290424	0.0211975	6	PKC-gamma, Pallidin, LSD1, PKC, cPKC (conventional), METAP1
27	regulation of neurotransmitter levels	596	0.000295172	0.0211975	0.000295172	0.0211975	7	Profilin II, Profilin, Piccolo, PKC-gamma, Pallidin, PKC, cPKC (conventional)
28	coagulation	422	0.000301702	0.0211975	0.000301702	0.0211975	6	PKC-gamma, Pallidin, LSD1, PKC, cPKC (conventional), METAP1
29	negative regulation of glial cell apoptotic process	12	0.000302586	0.0211975	0.000302586	0.0211975	2	PKC, cPKC (conventional)
30	positive regulation of lipopolysaccharide-mediated signaling pathway	12	0.000302586	0.0211975	0.000302586	0.0211975	2	PKC, cPKC (conventional)
31	desmosome organization	12	0.000302586	0.0211975	0.000302586	0.0211975	2	PKC, cPKC (conventional)
32	hemostasis	425	0.000313322	0.0211975	0.000313322	0.0211975	6	PKC-gamma, Pallidin, LSD1, PKC, cPKC (conventional), METAP1
33	response to pain	61	0.000320585	0.0211975	0.000320585	0.0211975	3	PKC-gamma, PKC, cPKC (conventional)
34	cell-cell junction assembly	152	0.000337008	0.021628	0.000337008	0.021628	4	Striatin, Caspr1, PKC, cPKC (conventional)
35	positive regulation of adenylate cyclase-activating G protein-coupled receptor signaling pathway	13	0.000357103	0.0216444	0.000357103	0.0216444	2	PKC, cPKC (conventional)
36	peptidyl-serine autophosphorylation	13	0.000357103	0.0216444	0.000357103	0.0216444	2	PKC, cPKC (conventional)
37	regulation of neurotransmitter transport	284	0.000378472	0.0223196	0.000378472	0.0223196	5	Profilin II, Profilin, PKC-gamma, PKC, cPKC (conventional)
38	dibenzo-p-dioxin metabolic process	14	0.000416039	0.0238894	0.000416039	0.0238894	2	PKC, cPKC (conventional)
39	positive regulation of odontogenesis of dentin-containing tooth	15	0.000479376	0.0262451	0.000479376	0.0262451	2	PKC, cPKC (conventional)
40	regulation of DNA repair	167	0.000481121	0.0262451	0.000481121	0.0262451	4	PKC-gamma, LSD1, PKC, cPKC (conventional)
41	mitotic nuclear envelope disassembly	16	0.000547095	0.0291161	0.000547095	0.0291161	2	PKC, cPKC (conventional)
42	regulation of protein ubiquitination	311	0.000571988	0.0297162	0.000571988	0.0297162	5	Piccolo, PKC-gamma, LSD1, PKC, cPKC (conventional)
43	histone modification	479	0.000589664	0.029922	0.000589664	0.029922	6	TORC2, TRAP100, LSD1, PKC, cPKC (conventional), NAA50
44	covalent chromatin modification	491	0.00067111	0.0315478	0.00067111	0.0315478	6	TORC2, TRAP100, LSD1, PKC, cPKC (conventional), NAA50
45	modification of postsynaptic actin cytoskeleton	18	0.000695603	0.0315478	0.000695603	0.0315478	2	Profilin II, Profilin
46	regulation of anion channel activity	18	0.000695603	0.0315478	0.000695603	0.0315478	2	PKC, cPKC (conventional)
47	regulation of glial cell apoptotic process	18	0.000695603	0.0315478	0.000695603	0.0315478	2	PKC, cPKC (conventional)
48	negative regulation of actin filament polymerization	80	0.000710825	0.0315478	0.000710825	0.0315478	3	Profilin II, Profilin, PKC
49	negative regulation of proteasomal protein catabolic process	80	0.000710825	0.0315478	0.000710825	0.0315478	3	PKC-gamma, PKC, cPKC (conventional)
50	regulation of regulated secretory pathway	328	0.000727114	0.0315478	0.000727114	0.0315478	5	Profilin II, Profilin, PKC-gamma, PKC, cPKC (conventional)

## Sheet: cc
Enrichment analysis report
Enrichment by GO Localizations					low dose hippocampus_genelist
#	Localizations	Total	pValue	Min FDR	p-value	FDR	In Data	Network Objects from Active Data
1	retromer, tubulation complex	4	2.34107e-05	0.00524496	2.34107e-05	0.00524496	2	SNX1, SNX5
2	cytosol	5703	3.58018e-05	0.00524496	3.58018e-05	0.00524496	25	GSHB, Rap1GAP1, KIAA1914, Profilin II, NTF2, 5830418K08Rik, PSMD1, VPS13A, NKTR, PKC-gamma, CBS, Pallidin, SNX1, MSRA, FBXO21, CRYM, Zfp469, CBP80, SUGT1, Cullin 5, SNX5, AF15q14, TIP120A, NAA50, METAP1
3	extrinsic component of endosome membrane	13	0.000300844	0.0293824	0.000300844	0.0293824	2	SNX1, SNX5
4	ubiquitin ligase complex	318	0.000431846	0.0316327	0.000431846	0.0316327	5	TRAP100, FBXO21, SUGT1, Cullin 5, TIP120A
5	retromer complex	24	0.00104962	0.0615079	0.00104962	0.0615079	2	SNX1, SNX5
6	vesicle	4427	0.00179857	0.0649607	0.00179857	0.0649607	18	GSHB, Rap1GAP1, Profilin II, CPD, NTF2, TORC2, TINAGL1, Piccolo, PSMD1, VPS13A, Pallidin, SNX1, MSRA, CRYM, SNX5, AF15q14, TIP120A, NAA50
7	organelle	16581	0.00196448	0.0649607	0.00196448	0.0649607	44	GSHB, Rap1GAP1, KIAA1914, RBM20, Profilin II, Beta-defensin 3, CPD, Phostensin, NTF2, NMNA1, Trit1, BUD13, 5830418K08Rik, TORC2, TINAGL1, Piccolo, PSMD1, VPS13A, Striatin, TRAP100, NKTR, PKC-gamma, CBS, Pallidin, SNX1, LSD1, ClpP, ES1, MSRA, Arip4, ABTAP, CRYM, Ubinuclein-2, DNAH5, Zfp469, CBP80, MORC1, SUGT1, Cullin 5, SNX5, AF15q14, TIP120A, ZNF551, NAA50
8	RES complex	1	0.00199538	0.0649607	0.00199538	0.0649607	1	BUD13
9	macropinocytic cup	1	0.00199538	0.0649607	0.00199538	0.0649607	1	SNX5
10	presynapse	683	0.00235584	0.069026	0.00235584	0.069026	6	Profilin II, Piccolo, PKC-gamma, Pallidin, SNX1, Caspr1
11	endopeptidase Clp complex	2	0.00398685	0.0768761	0.00398685	0.0768761	1	ClpP
12	proteasome storage granule	2	0.00398685	0.0768761	0.00398685	0.0768761	1	PSMD1
13	septate junction	2	0.00398685	0.0768761	0.00398685	0.0768761	1	Caspr1
14	extracellular exosome	2235	0.00421406	0.0768761	0.00421406	0.0768761	11	GSHB, Profilin II, CPD, NTF2, TORC2, TINAGL1, Piccolo, MSRA, CRYM, TIP120A, NAA50
15	extracellular vesicle	2256	0.00452312	0.0768761	0.00452312	0.0768761	11	GSHB, Profilin II, CPD, NTF2, TORC2, TINAGL1, Piccolo, MSRA, CRYM, TIP120A, NAA50
16	extracellular organelle	2268	0.00470776	0.0768761	0.00470776	0.0768761	11	GSHB, Profilin II, CPD, NTF2, TORC2, TINAGL1, Piccolo, MSRA, CRYM, TIP120A, NAA50
17	nucleus	9109	0.00495422	0.0768761	0.00495422	0.0768761	28	KIAA1914, RBM20, CPD, NTF2, NMNA1, Trit1, BUD13, TORC2, PSMD1, TRAP100, NKTR, PKC-gamma, CBS, LSD1, MSRA, Arip4, ABTAP, CRYM, Ubinuclein-2, Zfp469, CBP80, MORC1, SUGT1, Cullin 5, AF15q14, TIP120A, ZNF551, NAA50
18	axon part	577	0.00583182	0.0768761	0.00583182	0.0768761	5	Profilin II, Piccolo, PKC-gamma, Pallidin, Caspr1
19	rod spherule	3	0.00597441	0.0768761	0.00597441	0.0768761	1	Piccolo
20	nuclear cap binding complex	3	0.00597441	0.0768761	0.00597441	0.0768761	1	CBP80
21	FAR/SIN/STRIPAK complex	3	0.00597441	0.0768761	0.00597441	0.0768761	1	Striatin
22	extrinsic component of postsynaptic endosome membrane	3	0.00597441	0.0768761	0.00597441	0.0768761	1	SNX1
23	extrinsic component of membrane	365	0.00608017	0.0768761	0.00608017	0.0768761	4	VPS13A, Pallidin, SNX1, SNX5
24	nucleoplasm	3812	0.00659007	0.0768761	0.00659007	0.0768761	15	NTF2, NMNA1, TORC2, PSMD1, TRAP100, NKTR, LSD1, MSRA, Arip4, ABTAP, Ubinuclein-2, Zfp469, CBP80, AF15q14, TIP120A
25	intracellular organelle	15724	0.00667852	0.0768761	0.00667852	0.0768761	41	Rap1GAP1, KIAA1914, RBM20, Profilin II, Beta-defensin 3, CPD, Phostensin, NTF2, NMNA1, Trit1, BUD13, 5830418K08Rik, TORC2, Piccolo, PSMD1, VPS13A, TRAP100, NKTR, PKC-gamma, CBS, Pallidin, SNX1, LSD1, ClpP, ES1, MSRA, Arip4, ABTAP, CRYM, Ubinuclein-2, DNAH5, Zfp469, CBP80, MORC1, SUGT1, Cullin 5, SNX5, AF15q14, TIP120A, ZNF551, NAA50
26	membrane-bounded organelle	15230	0.00705792	0.0768761	0.00705792	0.0768761	40	GSHB, Rap1GAP1, KIAA1914, RBM20, Profilin II, Beta-defensin 3, CPD, NTF2, NMNA1, Trit1, BUD13, TORC2, TINAGL1, Piccolo, PSMD1, VPS13A, TRAP100, NKTR, PKC-gamma, CBS, Pallidin, SNX1, LSD1, ClpP, ES1, MSRA, Arip4, ABTAP, CRYM, Ubinuclein-2, Zfp469, CBP80, MORC1, SUGT1, Cullin 5, SNX5, AF15q14, TIP120A, ZNF551, NAA50
27	axon	857	0.00708415	0.0768761	0.00708415	0.0768761	6	Rap1GAP1, Profilin II, Piccolo, PKC-gamma, Pallidin, Caspr1
28	transferase complex	864	0.0073607	0.0770245	0.0073607	0.0770245	6	TRAP100, FBXO21, SUGT1, Cullin 5, TIP120A, NAA50
29	extrinsic component of organelle membrane	66	0.00773138	0.0777239	0.00773138	0.0777239	2	SNX1, SNX5
30	mitotic spindle microtubule	4	0.00795808	0.0777239	0.00795808	0.0777239	1	5830418K08Rik
31	cone cell pedicle	5	0.00993785	0.0882361	0.00993785	0.0882361	1	Piccolo
32	NatA complex	5	0.00993785	0.0882361	0.00993785	0.0882361	1	NAA50
33	tubular endosome	5	0.00993785	0.0882361	0.00993785	0.0882361	1	SNX5
34	catalytic complex	1524	0.0103764	0.0883328	0.0103764	0.0883328	8	PSMD1, TRAP100, FBXO21, DNAH5, SUGT1, Cullin 5, TIP120A, NAA50
35	synapse part	1222	0.0105517	0.0883328	0.0105517	0.0883328	7	Profilin II, Piccolo, Striatin, PKC-gamma, Pallidin, SNX1, Caspr1
36	postsynaptic density	436	0.0111879	0.0887713	0.0111879	0.0887713	4	Piccolo, Striatin, PKC-gamma, SNX1
37	axon terminus	232	0.01121	0.0887713	0.01121	0.0887713	3	Profilin II, Piccolo, PKC-gamma
38	asymmetric synapse	441	0.0116267	0.0890922	0.0116267	0.0890922	4	Piccolo, Striatin, PKC-gamma, SNX1
39	cytoskeleton of presynaptic active zone	6	0.0119137	0.0890922	0.0119137	0.0890922	1	Piccolo
40	cytoplasmic part	11571	0.0122017	0.0890922	0.0122017	0.0890922	32	GSHB, Rap1GAP1, KIAA1914, Profilin II, Beta-defensin 3, CPD, NTF2, Trit1, 5830418K08Rik, Piccolo, PSMD1, VPS13A, NKTR, PKC-gamma, CBS, Pallidin, SNX1, ClpP, ES1, MSRA, FBXO21, CRYM, DNAH5, Zfp469, CBP80, SUGT1, Cullin 5, SNX5, AF15q14, TIP120A, NAA50, METAP1
41	plasma membrane bounded cell projection part	1922	0.0133067	0.0890922	0.0133067	0.0890922	9	Rap1GAP1, Profilin II, Piccolo, Striatin, PKC-gamma, Pallidin, SNX1, Caspr1, DNAH5
42	cell projection part	1922	0.0133067	0.0890922	0.0133067	0.0890922	9	Rap1GAP1, Profilin II, Piccolo, Striatin, PKC-gamma, Pallidin, SNX1, Caspr1, DNAH5
43	postsynaptic endosome membrane	7	0.0138858	0.0890922	0.0138858	0.0890922	1	SNX1
44	nuclear pore central transport channel	7	0.0138858	0.0890922	0.0138858	0.0890922	1	NTF2
45	Cul5-RING ubiquitin ligase complex	7	0.0138858	0.0890922	0.0138858	0.0890922	1	Cullin 5
46	neuron to neuron synapse	468	0.0141878	0.0890922	0.0141878	0.0890922	4	Piccolo, Striatin, PKC-gamma, SNX1
47	neuron projection terminus	256	0.0145834	0.0890922	0.0145834	0.0890922	3	Profilin II, Piccolo, PKC-gamma
48	postsynaptic specialization	472	0.0145953	0.0890922	0.0145953	0.0890922	4	Piccolo, Striatin, PKC-gamma, SNX1
49	intracellular part	22742	0.0156298	0.092904	0.0156298	0.092904	52	GSHB, Rap1GAP1, KIAA1914, RBM20, Profilin II, Beta-defensin 3, CPD, Phostensin, NTF2, Profilin, NMNA1, Trit1, BUD13, 5830418K08Rik, TORC2, TINAGL1, T2R taste receptors, Piccolo, Calpain 9, PSMD1, VPS13A, Striatin, TRAP100, NKTR, PKC-gamma, CBS, Pallidin, SNX1, LSD1, ClpP, ES1, MSRA, Arip4, ABTAP, FBXO21, Dynein, axonemal, heavy chains, CRYM, Ubinuclein-2, DNAH5, Zfp469, CBP80, MORC1, SUGT1, Culli…
50	paranodal junction	8	0.0158539	0.092904	0.0158539	0.092904	1	Caspr1

## Sheet: mf
Enrichment analysis report
Enrichment by GO Molecular Functions					low dose hippocampus_genelist
#	Molecular functions	Total	pValue	Min FDR	p-value	FDR	In Data	Network Objects from Active Data
1	L-methionine:thioredoxin-disulfide S-oxidoreductase activity	1	0.00228739	0.127331	0.00228739	0.127331	1	MSRA
2	tRNA dimethylallyltransferase activity	1	0.00228739	0.127331	0.00228739	0.127331	1	Trit1
3	peptidyl-lysine acetyltransferase activity	1	0.00228739	0.127331	0.00228739	0.127331	1	NAA50
4	L-methionine-(S)-S-oxide reductase activity	1	0.00228739	0.127331	0.00228739	0.127331	1	MSRA
5	thiomorpholine-carboxylate dehydrogenase activity	1	0.00228739	0.127331	0.00228739	0.127331	1	CRYM
6	glutathione synthase activity	1	0.00228739	0.127331	0.00228739	0.127331	1	GSHB
7	protein phosphatase 2A binding	44	0.0045622	0.12977	0.0045622	0.12977	2	CPD, Striatin
8	telomeric repeat-containing RNA binding	2	0.00456965	0.12977	0.00456965	0.12977	1	LSD1
9	cystathionine beta-synthase activity	2	0.00456965	0.12977	0.00456965	0.12977	1	CBS
10	carbon monoxide binding	2	0.00456965	0.12977	0.00456965	0.12977	1	CBS
11	cysteine synthase activity	2	0.00456965	0.12977	0.00456965	0.12977	1	CBS
12	nitrite reductase (NO-forming) activity	3	0.00684679	0.12977	0.00684679	0.12977	1	CBS
13	oxidoreductase activity, acting on other nitrogenous compounds as donors, cytochrome as acceptor	3	0.00684679	0.12977	0.00684679	0.12977	1	CBS
14	nitric oxide binding	3	0.00684679	0.12977	0.00684679	0.12977	1	CBS
15	leptin receptor binding	3	0.00684679	0.12977	0.00684679	0.12977	1	SNX1
16	nicotinamide-nucleotide adenylyltransferase activity	3	0.00684679	0.12977	0.00684679	0.12977	1	NMNA1
17	histone demethylase activity (H3-dimethyl-K4 specific)	4	0.00911883	0.12977	0.00911883	0.12977	1	LSD1
18	nitrite reductase activity	4	0.00911883	0.12977	0.00911883	0.12977	1	CBS
19	peptide-methionine (S)-S-oxide reductase activity	4	0.00911883	0.12977	0.00911883	0.12977	1	MSRA
20	nicotinate-nucleotide adenylyltransferase activity	4	0.00911883	0.12977	0.00911883	0.12977	1	NMNA1
21	calcium-dependent protein kinase C activity	4	0.00911883	0.12977	0.00911883	0.12977	1	PKC-gamma
22	nuclear hormone receptor binding	189	0.00925547	0.12977	0.00925547	0.12977	3	Striatin, TRAP100, LSD1
23	peptidase activity, acting on L-amino acid peptides	803	0.00968543	0.12977	0.00968543	0.12977	6	CPD, TINAGL1, Calpain 9, PSMD1, ClpP, METAP1
24	neurotransmitter binding	65	0.00972947	0.12977	0.00972947	0.12977	2	GSHB, CBS
25	phospholipid binding	579	0.0101788	0.12977	0.0101788	0.12977	5	KIAA1914, Profilin II, Piccolo, SNX1, SNX5
26	metalloexopeptidase activity	70	0.0112148	0.12977	0.0112148	0.12977	2	CPD, METAP1
27	transcription factor binding	829	0.0112191	0.12977	0.0112191	0.12977	6	TORC2, Piccolo, Striatin, TRAP100, LSD1, TIP120A
28	transferase activity, transferring alkyl or aryl (other than methyl) groups	71	0.0115232	0.12977	0.0115232	0.12977	2	Trit1, CBS
29	peptidase activity	836	0.0116601	0.12977	0.0116601	0.12977	6	CPD, TINAGL1, Calpain 9, PSMD1, ClpP, METAP1
30	histone acetyltransferase activity	73	0.012151	0.12977	0.012151	0.12977	2	TRAP100, NAA50
31	nuclear receptor transcription coactivator activity	74	0.0124704	0.12977	0.0124704	0.12977	2	TRAP100, LSD1
32	peptide-lysine-N-acetyltransferase activity	75	0.0127935	0.12977	0.0127935	0.12977	2	TRAP100, NAA50
33	catalytic activity, acting on a protein	2615	0.0131192	0.12977	0.0131192	0.12977	12	CPD, TINAGL1, Calpain 9, PSMD1, TRAP100, NKTR, PKC-gamma, LSD1, ClpP, FBXO21, Cullin 5, METAP1
34	anion binding	3316	0.014363	0.12977	0.014363	0.12977	14	GSHB, KIAA1914, Profilin II, NMNA1, Trit1, Piccolo, PKC-gamma, CBS, SNX1, LSD1, Arip4, DNAH5, MORC1, SNX5
35	peptide N-acetyltransferase activity	84	0.0158634	0.12977	0.0158634	0.12977	2	TRAP100, NAA50
36	ATP-dependent peptidase activity	7	0.0159044	0.12977	0.0159044	0.12977	1	ClpP
37	structural constituent of presynaptic active zone	7	0.0159044	0.12977	0.0159044	0.12977	1	Piccolo
38	thyroid hormone binding	7	0.0159044	0.12977	0.0159044	0.12977	1	CRYM
39	serine-type carboxypeptidase activity	7	0.0159044	0.12977	0.0159044	0.12977	1	CPD
40	MRF binding	7	0.0159044	0.12977	0.0159044	0.12977	1	LSD1
41	DNA-binding transcription factor binding	424	0.0159298	0.12977	0.0159298	0.12977	4	TORC2, Striatin, TRAP100, LSD1
42	hormone receptor binding	237	0.0169653	0.134914	0.0169653	0.134914	3	Striatin, TRAP100, LSD1
43	transferrin receptor binding	8	0.0181562	0.139072	0.0181562	0.139072	1	SNX1
44	phosphatase binding	247	0.0189126	0.139072	0.0189126	0.139072	3	CPD, Phostensin, Striatin
45	catalytic activity	6810	0.0193855	0.139072	0.0193855	0.139072	23	GSHB, Rap1GAP1, Profilin II, CPD, NMNA1, Trit1, TINAGL1, Calpain 9, PSMD1, TRAP100, NKTR, PKC-gamma, CBS, LSD1, ClpP, MSRA, Arip4, FBXO21, CRYM, DNAH5, Cullin 5, NAA50, METAP1
46	glucose:sodium symporter activity	9	0.0204028	0.139072	0.0204028	0.139072	1	SLC5A11
47	vasopressin receptor activity	9	0.0204028	0.139072	0.0204028	0.139072	1	Cullin 5
48	oxidoreductase activity, acting on other nitrogenous compounds as donors	9	0.0204028	0.139072	0.0204028	0.139072	1	CBS
49	histone demethylase activity (H3-K4 specific)	9	0.0204028	0.139072	0.0204028	0.139072	1	LSD1
50	polyol transmembrane transporter activity	10	0.0226445	0.148453	0.0226445	0.148453	1	SLC5A11
