# Supplementary material for: Arsenic alters nitric oxide signaling similar to autism spectrum disorder and Alzheimer’s disease-associated mutations
Source: Transl Psychiatry. 2022 Mar 28;12:127. doi: 10.1038/s41398-022-01890-5 (PMC8964747; doi:10.1038/s41398-022-01890-5)
Supplement: Supplementary file 17 — Supp. Table 8 [file 41398_2022_1890_MOESM17_ESM.xlsx]

## Sheet: bp
Enrichment analysis report
Enrichment by GO Processes					HD HP _genelist
#	Processes	Total	pValue	Min FDR	p-value	FDR	In Data	Network Objects from Active Data
1	cytoskeleton organization	1499	8.10233e-16	2.62272e-12	8.10233e-16	2.62272e-12	33	PTK7, MARK1, Myosin I, Alpha-actinin, Actin cytoplasmic 2, SPATA7, G3P2, ATR/TEM8, MACF1, Actin cytoskeletal, Plakoglobin, Tubulin alpha 1A, Alpha-actinin 4, Tubulin alpha, Cofilin, non-muscle, Tubulin beta, Beta-fodrin, Cofilin, F-Actin cytoskeleton, Espin, CLIP170, MYO1B, F-Actin, Tubulin (in microtubules), Actin, Spectrin, CCDC13, 14-3-3, PKC, SPTBN(spectrin1-4), TPM3, Desmoplakin, TBB1
2	organelle organization	4483	4.17657e-15	6.75978e-12	4.17657e-15	6.75978e-12	54	PTK7, MARK1, Myosin I, Alpha-actinin, Actin cytoplasmic 2, SPATA7, ATAD3A, G3P2, IFT140, PKC-beta, ATP5A, Histone H2, ATR/TEM8, MACF1, Actin cytoskeletal, Sequestosome 1(p62), Plakoglobin, Tubulin alpha 1A, AMPK alpha 1 subunit, Histone H2B, cPKC (conventional), Alpha-actinin 4, Tubulin alpha, Peroxiredoxin, Cofilin, non-muscle, CHD7, Tubulin beta, Beta-fodrin, Cofilin, F-Actin cytoskeleton, BCoR…
3	cellular component organization	7494	1.64704e-12	1.77716e-09	1.64704e-12	1.77716e-09	66	PTK7, MARK1, Myosin I, TBC1D24, Alpha-actinin, Actin cytoplasmic 2, SPATA7, ATAD3A, G3P2, IFT140, PKC-beta, MYR8, ATP5A, Histone H2, SPESP1, ATR/TEM8, HAS2, MACF1, Actin cytoskeletal, Sequestosome 1(p62), Plakoglobin, Tubulin alpha 1A, AMPK alpha 1 subunit, Histone H2B, cPKC (conventional), Alpha-actinin 4, HAS, Tubulin alpha, ADAR2, DRP2, Peroxiredoxin, SLC1A2/EAAT2, Cofilin, non-muscle, CHD7, T…
4	cellular component organization or biogenesis	7723	7.49898e-12	6.06855e-09	7.49898e-12	6.06855e-09	66	PTK7, MARK1, Myosin I, TBC1D24, Alpha-actinin, Actin cytoplasmic 2, SPATA7, ATAD3A, G3P2, IFT140, PKC-beta, MYR8, ATP5A, Histone H2, SPESP1, ATR/TEM8, HAS2, MACF1, Actin cytoskeletal, Sequestosome 1(p62), Plakoglobin, Tubulin alpha 1A, AMPK alpha 1 subunit, Histone H2B, cPKC (conventional), Alpha-actinin 4, HAS, Tubulin alpha, ADAR2, DRP2, Peroxiredoxin, SLC1A2/EAAT2, Cofilin, non-muscle, CHD7, T…
5	cellular component assembly	3588	7.9542e-11	4.73201e-08	7.9542e-11	4.73201e-08	42	Myosin I, Alpha-actinin, Actin cytoplasmic 2, G3P2, IFT140, Histone H2, HAS2, Actin cytoskeletal, Sequestosome 1(p62), Plakoglobin, Tubulin alpha 1A, AMPK alpha 1 subunit, Histone H2B, cPKC (conventional), Alpha-actinin 4, HAS, Tubulin alpha, SLC1A2/EAAT2, Tubulin beta, Beta-fodrin, Cofilin, F-Actin cytoskeleton, Espin, MYO1B, F-Actin, Tubulin (in microtubules), VAMP1, Actin, Spectrin, Octanoyl-h…
6	substantia nigra development	85	8.7711e-11	4.73201e-08	8.7711e-11	4.73201e-08	9	Histone H2, Actin cytoskeletal, Histone H2B, F-Actin cytoskeleton, 14-3-3 theta, F-Actin, Myelin basic protein, Actin, 14-3-3
7	establishment of localization in cell	2437	1.16589e-10	5.39139e-08	1.16589e-10	5.39139e-08	34	Myosin I, Alpha-actinin, Actin cytoplasmic 2, IFT140, ATP5A, COPB2, MACF1, Actin cytoskeletal, Sequestosome 1(p62), TBCD4, Tubulin alpha 1A, DENND2A, SYTL2, Alpha-actinin 4, Tubulin alpha, SLC1A2/EAAT2, Cofilin, non-muscle, Tubulin beta, Beta-fodrin, Cofilin, F-Actin cytoskeleton, Neurobeachin, CLIP170, 14-3-3 theta, F-Actin, Tubulin (in microtubules), VAMP1, Actin, Spectrin, Eps15, AMPK alpha su…
8	regulation of localization	4009	1.83096e-10	7.40853e-08	1.83096e-10	7.40853e-08	44	Myosin I, TBC1D24, RhoGDI alpha, Alpha-actinin, G3P2, PKC-beta, ATP5A, Calpain 7, ATP4A, HAS2, MACF1, Actin cytoskeletal, Sequestosome 1(p62), Plakoglobin, DBI, TBCD4, AMPK alpha 1 subunit, SYTL2, cPKC (conventional), Alpha-actinin 4, HAS, ADAR2, SLC1A2/EAAT2, Cofilin, non-muscle, CHD7, Tubulin beta, Beta-fodrin, Cofilin, F-Actin cytoskeleton, E-FABP, C5orf41, 14-3-3 theta, F-Actin, Tubulin (in m…
9	cellular component biogenesis	3862	2.12179e-10	7.63136e-08	2.12179e-10	7.63136e-08	43	Myosin I, Alpha-actinin, Actin cytoplasmic 2, G3P2, IFT140, Histone H2, HAS2, Actin cytoskeletal, Sequestosome 1(p62), Plakoglobin, Tubulin alpha 1A, AMPK alpha 1 subunit, Histone H2B, cPKC (conventional), Alpha-actinin 4, HAS, Tubulin alpha, SLC1A2/EAAT2, CHD7, Tubulin beta, Beta-fodrin, Cofilin, F-Actin cytoskeleton, Espin, MYO1B, F-Actin, Tubulin (in microtubules), VAMP1, Actin, Spectrin, Octa…
10	regulation of transmembrane transport	858	3.81104e-10	1.23363e-07	3.81104e-10	1.23363e-07	20	Alpha-actinin, PKC-beta, ATP4A, Actin cytoskeletal, DBI, AMPK alpha 1 subunit, cPKC (conventional), Alpha-actinin 4, SLC1A2/EAAT2, Cofilin, non-muscle, CHD7, Cofilin, F-Actin cytoskeleton, E-FABP, 14-3-3 theta, F-Actin, Actin, AMPK alpha subunit, 14-3-3, PKC
11	actin cytoskeleton organization	692	5.74319e-10	1.69007e-07	5.74319e-10	1.69007e-07	18	PTK7, Myosin I, Alpha-actinin, Actin cytoplasmic 2, ATR/TEM8, Actin cytoskeletal, Alpha-actinin 4, Cofilin, non-muscle, Cofilin, F-Actin cytoskeleton, Espin, MYO1B, F-Actin, Actin, Spectrin, PKC, SPTBN(spectrin1-4), TPM3
12	cellular response to toxic substance	380	6.87755e-10	1.85522e-07	6.87755e-10	1.85522e-07	14	PRDX2, Actin cytoskeletal, AMPK alpha 1 subunit, Peroxiredoxin, Cofilin, non-muscle, Cofilin, F-Actin cytoskeleton, F-Actin, Actin, Spectrin, Aif, AMPK alpha subunit, PKC, SPTBN(spectrin1-4)
13	supramolecular fiber organization	656	1.93108e-09	4.80838e-07	1.93108e-09	4.80838e-07	17	Myosin I, Alpha-actinin, Actin cytoplasmic 2, Actin cytoskeletal, Alpha-actinin 4, Cofilin, non-muscle, Cofilin, F-Actin cytoskeleton, Espin, MYO1B, F-Actin, Actin, Spectrin, CCDC13, PKC, TPM3, Desmoplakin
14	neural nucleus development	123	2.45935e-09	5.68637e-07	2.45935e-09	5.68637e-07	9	Histone H2, Actin cytoskeletal, Histone H2B, F-Actin cytoskeleton, 14-3-3 theta, F-Actin, Myelin basic protein, Actin, 14-3-3
15	cellular localization	3228	3.40209e-09	7.34171e-07	3.40209e-09	7.34171e-07	37	MARK1, Myosin I, Alpha-actinin, Actin cytoplasmic 2, SPATA7, IFT140, ATP5A, COPB2, MACF1, Actin cytoskeletal, Sequestosome 1(p62), Plakoglobin, TBCD4, Tubulin alpha 1A, DENND2A, SYTL2, Alpha-actinin 4, Tubulin alpha, SLC1A2/EAAT2, Cofilin, non-muscle, Tubulin beta, Beta-fodrin, Cofilin, F-Actin cytoskeleton, Neurobeachin, CLIP170, 14-3-3 theta, F-Actin, Tubulin (in microtubules), VAMP1, Actin, Sp…
16	regulation of cellular localization	1443	4.54764e-09	8.83245e-07	4.54764e-09	8.83245e-07	24	Myosin I, Alpha-actinin, PKC-beta, Actin cytoskeletal, Sequestosome 1(p62), Plakoglobin, DBI, AMPK alpha 1 subunit, cPKC (conventional), Cofilin, non-muscle, CHD7, Beta-fodrin, Cofilin, F-Actin cytoskeleton, C5orf41, 14-3-3 theta, F-Actin, VAMP1, Actin, Spectrin, AMPK alpha subunit, 14-3-3, PKC, SPTBN(spectrin1-4)
17	regulation of biological quality	5706	4.63861e-09	8.83245e-07	4.63861e-09	8.83245e-07	51	Myosin I, TBC1D24, RhoGDI alpha, Alpha-actinin, Actin cytoplasmic 2, SPATA7, G3P2, PKC-beta, Metallothionein-II, KLF13, ATP4A, PRDX2, HAS2, MACF1, AL7A1, Actin cytoskeletal, Sequestosome 1(p62), Plakoglobin, DBI, Tubulin alpha 1A, AMPK alpha 1 subunit, SYTL2, cPKC (conventional), HAS, Tubulin alpha, Peroxiredoxin, SLC1A2/EAAT2, Cofilin, non-muscle, CHD7, Tubulin beta, PSMA6, Beta-fodrin, Cofilin,…
18	phosphorylation	1704	5.39346e-09	9.3772e-07	5.39346e-09	9.3772e-07	26	PTK7, MARK1, Alpha-actinin, G3P2, PKC-beta, ATP5A, p56 KKIAMRE, Sequestosome 1(p62), AMPK alpha 1 subunit, cPKC (conventional), Peroxiredoxin, Cofilin, non-muscle, PSMA6, Beta-fodrin, Cofilin, PSMB5, Myelin basic protein, PSMB2, Fructosamine-3-kinase, Spectrin, Octanoyl-holo-acp, AMPK alpha subunit, 14-3-3, PKC, SPTBN(spectrin1-4), NDUFAB1
19	actin filament-based process	799	5.50407e-09	9.3772e-07	5.50407e-09	9.3772e-07	18	PTK7, Myosin I, Alpha-actinin, Actin cytoplasmic 2, ATR/TEM8, Actin cytoskeletal, Alpha-actinin 4, Cofilin, non-muscle, Cofilin, F-Actin cytoskeleton, Espin, MYO1B, F-Actin, Actin, Spectrin, PKC, SPTBN(spectrin1-4), TPM3
20	intracellular transport	1976	6.08351e-09	9.68201e-07	6.08351e-09	9.68201e-07	28	Myosin I, Alpha-actinin, IFT140, ATP5A, COPB2, MACF1, Sequestosome 1(p62), TBCD4, Tubulin alpha 1A, DENND2A, SYTL2, Alpha-actinin 4, Tubulin alpha, Cofilin, non-muscle, Tubulin beta, Beta-fodrin, Cofilin, Neurobeachin, CLIP170, 14-3-3 theta, Tubulin (in microtubules), VAMP1, Spectrin, Eps15, AMPK alpha subunit, 14-3-3, PKC, SPTBN(spectrin1-4)
21	cell junction organization	307	6.40017e-09	9.68201e-07	6.40017e-09	9.68201e-07	12	Alpha-actinin, Actin cytoplasmic 2, Actin cytoskeletal, Plakoglobin, cPKC (conventional), Alpha-actinin 4, F-Actin cytoskeleton, F-Actin, Actin, PKC, Delta-catenin, Desmoplakin
22	vesicle-mediated transport	2544	6.5803e-09	9.68201e-07	6.5803e-09	9.68201e-07	32	Myosin I, Alpha-actinin, Actin cytoplasmic 2, COPB2, MACF1, Actin cytoskeletal, Sequestosome 1(p62), Plakoglobin, alpha-L-fucosidase, TBCD4, DENND2A, SYTL2, Alpha-actinin 4, Tubulin alpha, Peroxiredoxin, Tubulin beta, Beta-fodrin, F-Actin cytoskeleton, Neurobeachin, MYO1B, E-FABP, TMPRSS2, F-Actin, Tubulin (in microtubules), VAMP1, Actin, Spectrin, Eps15, 14-3-3, PKC, SPTBN(spectrin1-4), Desmopla…
23	cell junction assembly	247	7.40971e-09	1.00875e-06	7.40971e-09	1.00875e-06	11	Alpha-actinin, Actin cytoplasmic 2, Actin cytoskeletal, Plakoglobin, cPKC (conventional), Alpha-actinin 4, F-Actin cytoskeleton, F-Actin, Actin, PKC, Delta-catenin
24	establishment of localization	5975	7.47914e-09	1.00875e-06	7.47914e-09	1.00875e-06	52	MARK1, Myosin I, Alpha-actinin, Actin cytoplasmic 2, IFT140, PKC-beta, ATP5A, ATR/TEM8, ATP4A, COPB2, HAS2, MACF1, Actin cytoskeletal, Sequestosome 1(p62), Plakoglobin, DBI, alpha-L-fucosidase, TBCD4, Tubulin alpha 1A, DENND2A, SYTL2, cPKC (conventional), Alpha-actinin 4, HAS, Tubulin alpha, Peroxiredoxin, SLC1A2/EAAT2, Cofilin, non-muscle, Tubulin beta, PSMA6, Beta-fodrin, Cofilin, F-Actin cytos…
25	regulation of cellular component organization	3500	8.61341e-09	1.092e-06	8.61341e-09	1.092e-06	38	PTK7, MARK1, Myosin I, TBC1D24, RhoGDI alpha, Alpha-actinin, ATAD3A, IFT140, ATR/TEM8, HAS2, MACF1, Sequestosome 1(p62), TBCD4, Tubulin alpha 1A, AMPK alpha 1 subunit, cPKC (conventional), Alpha-actinin 4, HAS, Tubulin alpha, Cofilin, non-muscle, Tubulin beta, Beta-fodrin, Cofilin, BCoR, Espin, CLIP170, 14-3-3 theta, Tubulin (in microtubules), Myelin basic protein, S2V, VAMP1, Spectrin, Aif, AMPK…
26	transport	5808	8.7711e-09	1.092e-06	8.7711e-09	1.092e-06	51	Myosin I, Alpha-actinin, Actin cytoplasmic 2, IFT140, PKC-beta, ATP5A, ATR/TEM8, ATP4A, COPB2, HAS2, MACF1, Actin cytoskeletal, Sequestosome 1(p62), Plakoglobin, DBI, alpha-L-fucosidase, TBCD4, Tubulin alpha 1A, DENND2A, SYTL2, cPKC (conventional), Alpha-actinin 4, HAS, Tubulin alpha, Peroxiredoxin, SLC1A2/EAAT2, Cofilin, non-muscle, Tubulin beta, PSMA6, Beta-fodrin, Cofilin, F-Actin cytoskeleton…
27	regulation of cellular protein localization	834	1.06763e-08	1.27997e-06	1.06763e-08	1.27997e-06	18	Myosin I, Alpha-actinin, Actin cytoskeletal, Sequestosome 1(p62), Plakoglobin, AMPK alpha 1 subunit, Cofilin, non-muscle, Beta-fodrin, Cofilin, F-Actin cytoskeleton, 14-3-3 theta, F-Actin, Actin, Spectrin, AMPK alpha subunit, 14-3-3, PKC, SPTBN(spectrin1-4)
28	homotypic cell-cell adhesion	104	1.32717e-08	1.5343e-06	1.32717e-08	1.5343e-06	8	Alpha-actinin, Actin cytoplasmic 2, Actin cytoskeletal, Plakoglobin, F-Actin cytoskeleton, F-Actin, Actin, Desmoplakin
29	nervous system development	3576	1.56298e-08	1.74461e-06	1.56298e-08	1.74461e-06	38	PTK7, MARK1, Myosin I, TBC1D24, RhoGDI alpha, IFT140, Metallothionein-II, MYR8, Histone H2, MACF1, Actin cytoskeletal, DBI, Histone H2B, cPKC (conventional), ADAR2, DRP2, SLC1A2/EAAT2, Cofilin, non-muscle, CHD7, Tubulin beta, Beta-fodrin, Cofilin, F-Actin cytoskeleton, CLIP170, MYO1B, 14-3-3 theta, F-Actin, Tubulin (in microtubules), Myelin basic protein, Actin, Spectrin, Aif, 14-3-3, PKC, SPTBN(…
30	positive regulation of transport	1674	1.74791e-08	1.88196e-06	1.74791e-08	1.88196e-06	25	Myosin I, Alpha-actinin, G3P2, Actin cytoskeletal, Plakoglobin, DBI, AMPK alpha 1 subunit, SYTL2, cPKC (conventional), Alpha-actinin 4, SLC1A2/EAAT2, Cofilin, non-muscle, Beta-fodrin, Cofilin, F-Actin cytoskeleton, C5orf41, 14-3-3 theta, F-Actin, Myelin basic protein, Actin, Spectrin, AMPK alpha subunit, 14-3-3, PKC, SPTBN(spectrin1-4)
31	regulation of protein localization to membrane	337	1.80231e-08	1.88196e-06	1.80231e-08	1.88196e-06	12	Myosin I, Actin cytoskeletal, Sequestosome 1(p62), Beta-fodrin, F-Actin cytoskeleton, 14-3-3 theta, F-Actin, Actin, Spectrin, 14-3-3, PKC, SPTBN(spectrin1-4)
32	midbrain development	157	2.10189e-08	2.1262e-06	2.10189e-08	2.1262e-06	9	Histone H2, Actin cytoskeletal, Histone H2B, F-Actin cytoskeleton, 14-3-3 theta, F-Actin, Myelin basic protein, Actin, 14-3-3
33	platelet activation	215	2.45452e-08	2.40766e-06	2.45452e-08	2.40766e-06	10	Alpha-actinin, Actin cytoplasmic 2, PKC-beta, Actin cytoskeletal, cPKC (conventional), F-Actin cytoskeleton, F-Actin, Actin, 14-3-3, PKC
34	response to toxic substance	1027	4.63581e-08	4.41357e-06	4.63581e-08	4.41357e-06	19	PKC-beta, Metallothionein-II, ATP5A, PRDX2, Actin cytoskeletal, AMPK alpha 1 subunit, cPKC (conventional), Peroxiredoxin, Cofilin, non-muscle, Cofilin, F-Actin cytoskeleton, F-Actin, Myelin basic protein, Actin, Spectrin, Aif, AMPK alpha subunit, PKC, SPTBN(spectrin1-4)
35	positive regulation of norepinephrine uptake	10	5.97897e-08	5.23079e-06	5.97897e-08	5.23079e-06	4	Actin cytoskeletal, F-Actin cytoskeleton, F-Actin, Actin
36	cellular response to cytochalasin B	10	5.97897e-08	5.23079e-06	5.97897e-08	5.23079e-06	4	Actin cytoskeletal, F-Actin cytoskeleton, F-Actin, Actin
37	response to cytochalasin B	10	5.97897e-08	5.23079e-06	5.97897e-08	5.23079e-06	4	Actin cytoskeletal, F-Actin cytoskeleton, F-Actin, Actin
38	protein phosphorylation	1287	6.96658e-08	5.84046e-06	6.96658e-08	5.84046e-06	21	PTK7, MARK1, Alpha-actinin, PKC-beta, p56 KKIAMRE, Sequestosome 1(p62), AMPK alpha 1 subunit, cPKC (conventional), Peroxiredoxin, Cofilin, non-muscle, PSMA6, Beta-fodrin, Cofilin, PSMB5, Myelin basic protein, PSMB2, Spectrin, AMPK alpha subunit, 14-3-3, PKC, SPTBN(spectrin1-4)
39	central nervous system development	1665	7.0367e-08	5.84046e-06	7.0367e-08	5.84046e-06	24	Myosin I, Metallothionein-II, MYR8, Histone H2, Actin cytoskeletal, DBI, Histone H2B, cPKC (conventional), ADAR2, DRP2, SLC1A2/EAAT2, Cofilin, non-muscle, CHD7, Cofilin, F-Actin cytoskeleton, 14-3-3 theta, F-Actin, Myelin basic protein, Actin, Spectrin, 14-3-3, PKC, SPTBN(spectrin1-4), TPM3
40	regulation of protein localization to plasma membrane	182	7.53195e-08	6.09523e-06	7.53195e-08	6.09523e-06	9	Actin cytoskeletal, Sequestosome 1(p62), Beta-fodrin, F-Actin cytoskeleton, F-Actin, Actin, Spectrin, PKC, SPTBN(spectrin1-4)
41	post-Golgi vesicle-mediated transport	133	9.13781e-08	7.15159e-06	9.13781e-08	7.15159e-06	8	Myosin I, MACF1, Beta-fodrin, Neurobeachin, MYO1B, Spectrin, Eps15, SPTBN(spectrin1-4)
42	regulation of norepinephrine uptake	11	9.36529e-08	7.15159e-06	9.36529e-08	7.15159e-06	4	Actin cytoskeletal, F-Actin cytoskeleton, F-Actin, Actin
43	postsynapse organization	187	9.50011e-08	7.15159e-06	9.50011e-08	7.15159e-06	9	Alpha-actinin, Actin cytoplasmic 2, Actin cytoskeletal, F-Actin cytoskeleton, F-Actin, Actin, Spectrin, SPTBN(spectrin1-4), Delta-catenin
44	response to cytokine	1828	9.73184e-08	7.15954e-06	9.73184e-08	7.15954e-06	25	Myosin I, Alpha-actinin, Actin cytoplasmic 2, G3P2, Metallothionein-II, HAS2, Actin cytoskeletal, Sequestosome 1(p62), IRF6, cPKC (conventional), Alpha-actinin 4, HAS, Tubulin alpha, Cofilin, non-muscle, PSMA6, Cofilin, F-Actin cytoskeleton, PSMB5, F-Actin, Tubulin (in microtubules), Myelin basic protein, PSMB2, Actin, 14-3-3, PKC
45	regulation of cell morphogenesis involved in differentiation	481	1.12352e-07	8.08184e-06	1.12352e-07	8.08184e-06	13	TBC1D24, RhoGDI alpha, Alpha-actinin, HAS2, MACF1, Alpha-actinin 4, HAS, Cofilin, non-muscle, Tubulin beta, Cofilin, Tubulin (in microtubules), Myelin basic protein, 14-3-3
46	neurogenesis	2565	1.18031e-07	8.28616e-06	1.18031e-07	8.28616e-06	30	PTK7, MARK1, TBC1D24, RhoGDI alpha, IFT140, Metallothionein-II, MYR8, MACF1, Actin cytoskeletal, DBI, cPKC (conventional), ADAR2, Cofilin, non-muscle, CHD7, Tubulin beta, Beta-fodrin, Cofilin, F-Actin cytoskeleton, CLIP170, F-Actin, Tubulin (in microtubules), Myelin basic protein, Actin, Spectrin, Aif, 14-3-3, PKC, SPTBN(spectrin1-4), Delta-catenin, CSMD3
47	sarcomere organization	92	1.20312e-07	8.28616e-06	1.20312e-07	8.28616e-06	7	Alpha-actinin, Actin cytoplasmic 2, Actin cytoskeletal, Cofilin, F-Actin cytoskeleton, F-Actin, Actin
48	membrane organization	1212	1.25824e-07	8.32452e-06	1.25824e-07	8.32452e-06	20	Actin cytoplasmic 2, PKC-beta, ATP5A, SPESP1, Actin cytoskeletal, cPKC (conventional), Beta-fodrin, F-Actin cytoskeleton, ADAM1A, CLIP170, 14-3-3 theta, F-Actin, Myelin basic protein, VAMP1, Actin, Spectrin, Eps15, 14-3-3, PKC, SPTBN(spectrin1-4)
49	regulation of transport	2880	1.26012e-07	8.32452e-06	1.26012e-07	8.32452e-06	32	Myosin I, Alpha-actinin, G3P2, PKC-beta, ATP4A, Actin cytoskeletal, Plakoglobin, DBI, TBCD4, AMPK alpha 1 subunit, SYTL2, cPKC (conventional), Alpha-actinin 4, SLC1A2/EAAT2, Cofilin, non-muscle, CHD7, Beta-fodrin, Cofilin, F-Actin cytoskeleton, E-FABP, C5orf41, 14-3-3 theta, F-Actin, Myelin basic protein, S2V, VAMP1, Actin, Spectrin, AMPK alpha subunit, 14-3-3, PKC, SPTBN(spectrin1-4)
50	mesenchyme migration	12	1.40027e-07	8.88761e-06	1.40027e-07	8.88761e-06	4	Actin cytoskeletal, F-Actin cytoskeleton, F-Actin, Actin

## Sheet: cc
Enrichment analysis report
Enrichment by GO Localizations					HD HP _genelist
#	Localizations	Total	pValue	Min FDR	p-value	FDR	In Data	Network Objects from Active Data
1	cytoskeleton	2578	3.02192e-10	1.32965e-07	3.02192e-10	1.32965e-07	32	MARK1, RhoGDI alpha, Actin cytoplasmic 2, SPATA7, G3P2, IFT140, PKC-beta, MYR8, p56 KKIAMRE, MACF1, Plakoglobin, Tubulin alpha 1A, DENND2A, Alpha-actinin 4, Tubulin alpha, Cofilin, non-muscle, Tubulin beta, Beta-fodrin, F-Actin cytoskeleton, Espin, CLIP170, PSMB5, MYO1B, F-Actin, Tubulin (in microtubules), Spectrin, CCDC13, TPM3, WDR67, Desmoplakin, TBB1, eIF3S10
2	extracellular exosome	2235	9.65927e-10	1.48941e-07	9.65927e-10	1.48941e-07	29	RhoGDI alpha, Actin cytoplasmic 2, G3P2, PKC-beta, ATP5A, Calpain 7, PRDX2, CTE2, AL7A1, Sequestosome 1(p62), Plakoglobin, DBI, alpha-L-fucosidase, IRF6, Tubulin alpha 1A, Alpha-actinin 4, Cofilin, non-muscle, PSMA6, Beta-fodrin, PSMB5, MYO1B, E-FABP, 14-3-3 theta, TMPRSS2, PSMB2, HIST1H2BD, TPM3, Desmoplakin, TBB1
3	extracellular vesicle	2256	1.19841e-09	1.48941e-07	1.19841e-09	1.48941e-07	29	RhoGDI alpha, Actin cytoplasmic 2, G3P2, PKC-beta, ATP5A, Calpain 7, PRDX2, CTE2, AL7A1, Sequestosome 1(p62), Plakoglobin, DBI, alpha-L-fucosidase, IRF6, Tubulin alpha 1A, Alpha-actinin 4, Cofilin, non-muscle, PSMA6, Beta-fodrin, PSMB5, MYO1B, E-FABP, 14-3-3 theta, TMPRSS2, PSMB2, HIST1H2BD, TPM3, Desmoplakin, TBB1
4	extracellular organelle	2268	1.35401e-09	1.48941e-07	1.35401e-09	1.48941e-07	29	RhoGDI alpha, Actin cytoplasmic 2, G3P2, PKC-beta, ATP5A, Calpain 7, PRDX2, CTE2, AL7A1, Sequestosome 1(p62), Plakoglobin, DBI, alpha-L-fucosidase, IRF6, Tubulin alpha 1A, Alpha-actinin 4, Cofilin, non-muscle, PSMA6, Beta-fodrin, PSMB5, MYO1B, E-FABP, 14-3-3 theta, TMPRSS2, PSMB2, HIST1H2BD, TPM3, Desmoplakin, TBB1
5	cytoskeletal part	1993	3.59327e-08	2.76308e-06	3.59327e-08	2.76308e-06	25	Actin cytoplasmic 2, SPATA7, IFT140, PKC-beta, MYR8, p56 KKIAMRE, MACF1, Plakoglobin, Tubulin alpha 1A, Alpha-actinin 4, Tubulin alpha, Cofilin, non-muscle, Tubulin beta, Beta-fodrin, Espin, CLIP170, PSMB5, MYO1B, Tubulin (in microtubules), CCDC13, TPM3, WDR67, Desmoplakin, TBB1, eIF3S10
6	supramolecular fiber	1177	4.51687e-08	2.76308e-06	4.51687e-08	2.76308e-06	19	Actin cytoplasmic 2, MACF1, Sequestosome 1(p62), Plakoglobin, DBI, Tubulin alpha 1A, Alpha-actinin 4, Tubulin alpha, Tubulin beta, PSMA6, Beta-fodrin, Espin, CLIP170, MYO1B, Tubulin (in microtubules), TPM3, Desmoplakin, TBB1, eIF3S10
7	supramolecular polymer	1183	4.89237e-08	2.76308e-06	4.89237e-08	2.76308e-06	19	Actin cytoplasmic 2, MACF1, Sequestosome 1(p62), Plakoglobin, DBI, Tubulin alpha 1A, Alpha-actinin 4, Tubulin alpha, Tubulin beta, PSMA6, Beta-fodrin, Espin, CLIP170, MYO1B, Tubulin (in microtubules), TPM3, Desmoplakin, TBB1, eIF3S10
8	supramolecular complex	1185	5.02379e-08	2.76308e-06	5.02379e-08	2.76308e-06	19	Actin cytoplasmic 2, MACF1, Sequestosome 1(p62), Plakoglobin, DBI, Tubulin alpha 1A, Alpha-actinin 4, Tubulin alpha, Tubulin beta, PSMA6, Beta-fodrin, Espin, CLIP170, MYO1B, Tubulin (in microtubules), TPM3, Desmoplakin, TBB1, eIF3S10
9	synapse	1513	1.03959e-07	4.8073e-06	1.03959e-07	4.8073e-06	21	TBC1D24, RhoGDI alpha, Actin cytoplasmic 2, G3P2, PKC-beta, MACF1, DBI, Tubulin alpha 1A, DRP2, SLC1A2/EAAT2, Cofilin, non-muscle, Beta-fodrin, PRR12, Neurobeachin, Espin, E-FABP, 14-3-3 theta, VAMP1, Eps15, Delta-catenin, eIF3S10
10	intracellular non-membrane-bounded organelle	5851	1.19378e-07	4.8073e-06	1.19378e-07	4.8073e-06	45	MARK1, RhoGDI alpha, Actin cytoplasmic 2, SPATA7, ATAD3A, G3P2, IFT140, PKC-beta, KLF13, MYR8, p56 KKIAMRE, MACF1, Xlr, Sequestosome 1(p62), Plakoglobin, SNAP43, DBI, IRF6, Tubulin alpha 1A, DENND2A, Alpha-actinin 4, Tubulin alpha, ADAR2, Cofilin, non-muscle, CHD7, Tubulin beta, PSMA6, Beta-fodrin, F-Actin cytoskeleton, Espin, CLIP170, PSMB5, MYO1B, F-Actin, Tubulin (in microtubules), SMCY, Spect…
11	vesicle	4427	1.23718e-07	4.8073e-06	1.23718e-07	4.8073e-06	38	TBC1D24, RhoGDI alpha, Actin cytoplasmic 2, G3P2, PKC-beta, ATP5A, Calpain 7, SPESP1, ATR/TEM8, PRDX2, COPB2, CTE2, AL7A1, Sequestosome 1(p62), Plakoglobin, DBI, alpha-L-fucosidase, TBCD4, IRF6, Tubulin alpha 1A, SYTL2, Alpha-actinin 4, Cofilin, non-muscle, PSMA6, Beta-fodrin, CLIP170, PSMB5, MYO1B, E-FABP, 14-3-3 theta, TMPRSS2, VAMP1, PSMB2, Eps15, HIST1H2BD, TPM3, Desmoplakin, TBB1
12	non-membrane-bounded organelle	5869	1.31108e-07	4.8073e-06	1.31108e-07	4.8073e-06	45	MARK1, RhoGDI alpha, Actin cytoplasmic 2, SPATA7, ATAD3A, G3P2, IFT140, PKC-beta, KLF13, MYR8, p56 KKIAMRE, MACF1, Xlr, Sequestosome 1(p62), Plakoglobin, SNAP43, DBI, IRF6, Tubulin alpha 1A, DENND2A, Alpha-actinin 4, Tubulin alpha, ADAR2, Cofilin, non-muscle, CHD7, Tubulin beta, PSMA6, Beta-fodrin, F-Actin cytoskeleton, Espin, CLIP170, PSMB5, MYO1B, F-Actin, Tubulin (in microtubules), SMCY, Spect…
13	neuron part	2228	3.04434e-07	1.03039e-05	3.04434e-07	1.03039e-05	25	MARK1, TBC1D24, Actin cytoplasmic 2, SPATA7, G3P2, IFT140, PKC-beta, MACF1, CTE2, Sequestosome 1(p62), DBI, AMPK alpha 1 subunit, Alpha-actinin 4, DRP2, SLC1A2/EAAT2, Cofilin, non-muscle, Beta-fodrin, PRR12, Espin, E-FABP, Myelin basic protein, VAMP1, TPM3, Delta-catenin, eIF3S10
14	synapse part	1222	4.12376e-07	1.29604e-05	4.12376e-07	1.29604e-05	18	TBC1D24, Actin cytoplasmic 2, G3P2, PKC-beta, MACF1, DBI, DRP2, SLC1A2/EAAT2, Cofilin, non-muscle, Beta-fodrin, PRR12, Neurobeachin, Espin, E-FABP, VAMP1, Eps15, Delta-catenin, eIF3S10
15	postsynapse	796	1.18853e-06	3.48635e-05	1.18853e-06	3.48635e-05	14	Actin cytoplasmic 2, G3P2, MACF1, DRP2, SLC1A2/EAAT2, Cofilin, non-muscle, Beta-fodrin, PRR12, Neurobeachin, Espin, E-FABP, Eps15, Delta-catenin, eIF3S10
16	cell projection	2760	1.36838e-06	3.76304e-05	1.36838e-06	3.76304e-05	27	MARK1, TBC1D24, Actin cytoplasmic 2, SPATA7, IFT140, PKC-beta, CCDC147, ATR/TEM8, MACF1, CTE2, Sequestosome 1(p62), AMPK alpha 1 subunit, Alpha-actinin 4, DRP2, SLC1A2/EAAT2, Cofilin, non-muscle, Beta-fodrin, PRR12, Espin, CLIP170, MYO1B, Myelin basic protein, VAMP1, Eps15, CCDC13, TPM3, Delta-catenin
17	organelle	16581	2.19226e-06	5.67408e-05	2.19226e-06	5.67408e-05	83	MARK1, TBC1D24, RhoGDI alpha, Actin cytoplasmic 2, SPATA7, ATAD3A, G3P2, IFT140, PKC-beta, Metallothionein-II, KLF13, MYR8, ATP5A, Calpain 7, CCDC147, Histone H2, SPESP1, ATR/TEM8, p56 KKIAMRE, PRDX2, COPB2, DHDPSL, MACF1, CTE2, AL7A1, Xlr, Sequestosome 1(p62), Plakoglobin, SNAP43, DBI, alpha-L-fucosidase, TBCD4, IRF6, Tubulin alpha 1A, DENND2A, AMPK alpha 1 subunit, Histone H2B, SYTL2, Alpha-act…
18	plasma membrane bounded cell projection	2681	2.66854e-06	6.52309e-05	2.66854e-06	6.52309e-05	26	MARK1, TBC1D24, Actin cytoplasmic 2, SPATA7, IFT140, PKC-beta, CCDC147, ATR/TEM8, MACF1, CTE2, Sequestosome 1(p62), AMPK alpha 1 subunit, Alpha-actinin 4, DRP2, SLC1A2/EAAT2, Cofilin, non-muscle, Beta-fodrin, PRR12, Espin, CLIP170, MYO1B, Myelin basic protein, VAMP1, Eps15, TPM3, Delta-catenin
19	intracellular organelle	15724	2.89859e-06	6.71252e-05	2.89859e-06	6.71252e-05	80	MARK1, TBC1D24, RhoGDI alpha, Actin cytoplasmic 2, SPATA7, ATAD3A, G3P2, IFT140, PKC-beta, Metallothionein-II, KLF13, MYR8, ATP5A, Calpain 7, Histone H2, SPESP1, ATR/TEM8, p56 KKIAMRE, PRDX2, COPB2, DHDPSL, MACF1, CTE2, AL7A1, Xlr, Sequestosome 1(p62), Plakoglobin, SNAP43, DBI, alpha-L-fucosidase, TBCD4, IRF6, Tubulin alpha 1A, DENND2A, AMPK alpha 1 subunit, Histone H2B, SYTL2, Alpha-actinin 4, T…
20	polymeric cytoskeletal fiber	916	6.01939e-06	0.000132427	6.01939e-06	0.000132427	14	Actin cytoplasmic 2, MACF1, Plakoglobin, Tubulin alpha 1A, Tubulin alpha, Tubulin beta, Espin, CLIP170, MYO1B, Tubulin (in microtubules), TPM3, Desmoplakin, TBB1, eIF3S10
21	extracellular space	3956	6.80384e-06	0.000142557	6.80384e-06	0.000142557	32	RhoGDI alpha, Actin cytoplasmic 2, G3P2, PKC-beta, ATP5A, Calpain 7, CCDC147, ATP4A, PRDX2, CTE2, AL7A1, Sequestosome 1(p62), Plakoglobin, DBI, alpha-L-fucosidase, IRF6, Tubulin alpha 1A, Alpha-actinin 4, Cofilin, non-muscle, PSMA6, Beta-fodrin, PSMB5, MYO1B, E-FABP, Ovostatin 2, 14-3-3 theta, TMPRSS2, PSMB2, HIST1H2BD, TPM3, Desmoplakin, TBB1
22	contractile fiber	281	9.03873e-06	0.000180775	9.03873e-06	0.000180775	8	Actin cytoplasmic 2, Sequestosome 1(p62), Plakoglobin, DBI, Alpha-actinin 4, PSMA6, Beta-fodrin, TPM3
23	actin cytoskeleton	585	9.66469e-06	0.00018489	9.66469e-06	0.00018489	11	Actin cytoplasmic 2, MYR8, MACF1, Plakoglobin, DENND2A, Alpha-actinin 4, Cofilin, non-muscle, Beta-fodrin, Espin, MYO1B, TPM3
24	microtubule cytoskeleton	1404	1.22929e-05	0.000225371	1.22929e-05	0.000225371	17	MARK1, SPATA7, G3P2, IFT140, PKC-beta, p56 KKIAMRE, MACF1, Tubulin alpha 1A, Tubulin alpha, Tubulin beta, CLIP170, PSMB5, Tubulin (in microtubules), CCDC13, WDR67, TBB1, eIF3S10
25	neuron projection	1734	1.45395e-05	0.000255895	1.45395e-05	0.000255895	19	MARK1, TBC1D24, Actin cytoplasmic 2, SPATA7, IFT140, PKC-beta, CTE2, AMPK alpha 1 subunit, Alpha-actinin 4, DRP2, SLC1A2/EAAT2, Cofilin, non-muscle, Beta-fodrin, PRR12, Espin, Myelin basic protein, VAMP1, TPM3, Delta-catenin
26	plasma membrane bounded cell projection part	1922	1.76944e-05	0.000288353	1.76944e-05	0.000288353	20	MARK1, TBC1D24, Actin cytoplasmic 2, SPATA7, IFT140, PKC-beta, ATR/TEM8, MACF1, Sequestosome 1(p62), AMPK alpha 1 subunit, DRP2, SLC1A2/EAAT2, Cofilin, non-muscle, Beta-fodrin, Espin, Myelin basic protein, VAMP1, Eps15, TPM3, Delta-catenin
27	cell projection part	1922	1.76944e-05	0.000288353	1.76944e-05	0.000288353	20	MARK1, TBC1D24, Actin cytoplasmic 2, SPATA7, IFT140, PKC-beta, ATR/TEM8, MACF1, Sequestosome 1(p62), AMPK alpha 1 subunit, DRP2, SLC1A2/EAAT2, Cofilin, non-muscle, Beta-fodrin, Espin, Myelin basic protein, VAMP1, Eps15, TPM3, Delta-catenin
28	cell junction	1466	2.14014e-05	0.000336308	2.14014e-05	0.000336308	17	PTK7, TBC1D24, Actin cytoplasmic 2, MACF1, Plakoglobin, IRF6, Alpha-actinin 4, DRP2, Cofilin, non-muscle, PRR12, Neurobeachin, Espin, E-FABP, 14-3-3 theta, VAMP1, Delta-catenin, Desmoplakin
29	plasma membrane region	1474	2.29355e-05	0.000347986	2.29355e-05	0.000347986	17	PKC-beta, ATR/TEM8, ATP4A, HAS2, MACF1, Plakoglobin, AMPK alpha 1 subunit, DRP2, SLC1A2/EAAT2, Cofilin, non-muscle, Beta-fodrin, PRR12, Neurobeachin, E-FABP, Eps15, TPM3, Desmoplakin
30	extracellular region part	4231	2.73323e-05	0.000400874	2.73323e-05	0.000400874	32	RhoGDI alpha, Actin cytoplasmic 2, G3P2, PKC-beta, ATP5A, Calpain 7, CCDC147, ATP4A, PRDX2, CTE2, AL7A1, Sequestosome 1(p62), Plakoglobin, DBI, alpha-L-fucosidase, IRF6, Tubulin alpha 1A, Alpha-actinin 4, Cofilin, non-muscle, PSMA6, Beta-fodrin, PSMB5, MYO1B, E-FABP, Ovostatin 2, 14-3-3 theta, TMPRSS2, PSMB2, HIST1H2BD, TPM3, Desmoplakin, TBB1
31	contractile fiber part	262	5.02087e-05	0.00071264	5.02087e-05	0.00071264	7	Actin cytoplasmic 2, Sequestosome 1(p62), Plakoglobin, Alpha-actinin 4, PSMA6, Beta-fodrin, TPM3
32	myofibril	269	5.92729e-05	0.000792548	5.92729e-05	0.000792548	7	Actin cytoplasmic 2, Sequestosome 1(p62), Plakoglobin, Alpha-actinin 4, PSMA6, Beta-fodrin, TPM3
33	proteasome core complex	21	5.94411e-05	0.000792548	5.94411e-05	0.000792548	3	PSMA6, PSMB5, PSMB2
34	intracellular organelle part	11117	7.96557e-05	0.00103084	7.96557e-05	0.00103084	60	TBC1D24, Actin cytoplasmic 2, SPATA7, ATAD3A, G3P2, IFT140, PKC-beta, KLF13, MYR8, ATP5A, ATR/TEM8, p56 KKIAMRE, COPB2, DHDPSL, MACF1, CTE2, AL7A1, Xlr, Sequestosome 1(p62), Plakoglobin, SNAP43, DBI, alpha-L-fucosidase, TBCD4, IRF6, Tubulin alpha 1A, AMPK alpha 1 subunit, SYTL2, Alpha-actinin 4, Tubulin alpha, ADAR2, Cofilin, non-muscle, CHD7, Tubulin beta, PSMA6, Beta-fodrin, BCoR, Neurobeachin,…
35	cytosol	5703	0.000148354	0.00186502	0.000148354	0.00186502	37	RhoGDI alpha, Actin cytoplasmic 2, SPATA7, G3P2, PKC-beta, Metallothionein-II, MYR8, PRDX2, COPB2, CTE2, AL7A1, Sequestosome 1(p62), Plakoglobin, TBCD4, IRF6, Tubulin alpha 1A, DENND2A, AMPK alpha 1 subunit, Alpha-actinin 4, ADAR2, Cofilin, non-muscle, PSMA6, Beta-fodrin, Neurobeachin, CLIP170, PSMB5, E-FABP, 14-3-3 theta, VAMP1, PSMB2, Fructosamine-3-kinase, Eps15, Aif, CCDC13, HIST1H2BD, TPM3, …
36	myelin sheath	221	0.000161742	0.00197685	0.000161742	0.00197685	6	Actin cytoplasmic 2, G3P2, ATP5A, PRDX2, Tubulin alpha 1A, Myelin basic protein
37	postsynaptic density	436	0.000198263	0.00235773	0.000198263	0.00235773	8	G3P2, MACF1, DRP2, Beta-fodrin, PRR12, E-FABP, Delta-catenin, eIF3S10
38	asymmetric synapse	441	0.000214147	0.0024796	0.000214147	0.0024796	8	G3P2, MACF1, DRP2, Beta-fodrin, PRR12, E-FABP, Delta-catenin, eIF3S10
39	organelle part	11494	0.000236507	0.00266828	0.000236507	0.00266828	60	TBC1D24, Actin cytoplasmic 2, SPATA7, ATAD3A, G3P2, IFT140, PKC-beta, KLF13, MYR8, ATP5A, ATR/TEM8, p56 KKIAMRE, COPB2, DHDPSL, MACF1, CTE2, AL7A1, Xlr, Sequestosome 1(p62), Plakoglobin, SNAP43, DBI, alpha-L-fucosidase, TBCD4, IRF6, Tubulin alpha 1A, AMPK alpha 1 subunit, SYTL2, Alpha-actinin 4, Tubulin alpha, ADAR2, Cofilin, non-muscle, CHD7, Tubulin beta, PSMA6, Beta-fodrin, BCoR, Neurobeachin,…
40	axon part	577	0.000263599	0.00289959	0.000263599	0.00289959	9	TBC1D24, Actin cytoplasmic 2, PKC-beta, SLC1A2/EAAT2, Cofilin, non-muscle, Beta-fodrin, Myelin basic protein, VAMP1, TPM3
41	brush border	157	0.000279211	0.00295223	0.000279211	0.00295223	5	PKC-beta, Alpha-actinin 4, Espin, MYO1B, TPM3
42	sarcomere	245	0.000281804	0.00295223	0.000281804	0.00295223	6	Sequestosome 1(p62), Plakoglobin, Alpha-actinin 4, PSMA6, Beta-fodrin, TPM3
43	neuron to neuron synapse	468	0.000319057	0.00326477	0.000319057	0.00326477	8	G3P2, MACF1, DRP2, Beta-fodrin, PRR12, E-FABP, Delta-catenin, eIF3S10
44	postsynaptic specialization	472	0.000337668	0.00337668	0.000337668	0.00337668	8	G3P2, MACF1, DRP2, Beta-fodrin, PRR12, E-FABP, Delta-catenin, eIF3S10
45	microtubule	507	0.000541489	0.00529456	0.000541489	0.00529456	8	MACF1, Tubulin alpha 1A, Tubulin alpha, Tubulin beta, CLIP170, Tubulin (in microtubules), TBB1, eIF3S10
46	cell projection membrane	413	0.000800639	0.00765829	0.000800639	0.00765829	7	PKC-beta, ATR/TEM8, MACF1, SLC1A2/EAAT2, Cofilin, non-muscle, Beta-fodrin, Eps15
47	proteasome core complex, beta-subunit complex	12	0.000846043	0.0079204	0.000846043	0.0079204	2	PSMB5, PSMB2
48	leading edge membrane	207	0.000979294	0.00877796	0.000979294	0.00877796	5	ATR/TEM8, MACF1, SLC1A2/EAAT2, Cofilin, non-muscle, Beta-fodrin
49	intracellular part	22742	0.000983629	0.00877796	0.000983629	0.00877796	95	MARK1, Myosin I, TBC1D24, RhoGDI alpha, Alpha-actinin, Actin cytoplasmic 2, SPATA7, ATAD3A, G3P2, IFT140, PKC-beta, Metallothionein-II, KLF13, MYR8, ATP5A, Calpain 7, Histone H2, SPESP1, ATR/TEM8, p56 KKIAMRE, PRDX2, COPB2, HAS2, DHDPSL, MACF1, CTE2, AL7A1, Xlr, Actin cytoskeletal, Sequestosome 1(p62), Plakoglobin, SNAP43, DBI, alpha-L-fucosidase, TBCD4, IRF6, Tubulin alpha 1A, DENND2A, AMPK alph…
50	fascia adherens	13	0.000997495	0.00877796	0.000997495	0.00877796	2	Plakoglobin, Desmoplakin

## Sheet: mf
Enrichment analysis report
Enrichment by GO Molecular Functions					HD HP _genelist
#	Molecular functions	Total	pValue	Min FDR	p-value	FDR	In Data	Network Objects from Active Data
1	actin filament binding	232	2.83862e-06	0.00113545	2.83862e-06	0.00113545	8	MYR8, ATR/TEM8, MACF1, Alpha-actinin 4, Cofilin, non-muscle, Espin, MYO1B, TPM3
2	threonine-type endopeptidase activity	22	7.71637e-05	0.00801277	7.71637e-05	0.00801277	3	PSMA6, PSMB5, PSMB2
3	threonine-type peptidase activity	22	7.71637e-05	0.00801277	7.71637e-05	0.00801277	3	PSMA6, PSMB5, PSMB2
4	actin binding	490	0.000100379	0.00801277	0.000100379	0.00801277	9	MYR8, ATR/TEM8, MACF1, Alpha-actinin 4, Cofilin, non-muscle, Beta-fodrin, Espin, MYO1B, TPM3
5	structural constituent of cytoskeleton	125	0.000114698	0.00801277	0.000114698	0.00801277	5	Actin cytoplasmic 2, Tubulin alpha 1A, Beta-fodrin, Desmoplakin, TBB1
6	protein kinase C binding	69	0.000138453	0.00801277	0.000138453	0.00801277	4	PKC-beta, COPB2, Sequestosome 1(p62), Desmoplakin
7	cell adhesive protein binding involved in bundle of His cell-Purkinje myocyte communication	5	0.000141393	0.00801277	0.000141393	0.00801277	2	Plakoglobin, Desmoplakin
8	protein binding	14131	0.000160255	0.00801277	0.000160255	0.00801277	69	PTK7, MARK1, TBC1D24, RhoGDI alpha, Actin cytoplasmic 2, SPATA7, G3P2, IFT140, PKC-beta, Metallothionein-II, KLF13, MYR8, ATP5A, Calpain 7, CCDC147, SPESP1, ATR/TEM8, ATP4A, PRDX2, COPB2, HAS2, DHDPSL, MACF1, CTE2, AL7A1, Sequestosome 1(p62), Plakoglobin, DBI, alpha-L-fucosidase, TBCD4, IRF6, Tubulin alpha 1A, DENND2A, AMPK alpha 1 subunit, SYTL2, Alpha-actinin 4, ADAR2, DRP2, SLC1A2/EAAT2, Cofil…
9	cell adhesion molecule binding	554	0.000251247	0.0111665	0.000251247	0.0111665	9	MACF1, Plakoglobin, Alpha-actinin 4, Beta-fodrin, MYO1B, Eps15, Delta-catenin, Desmoplakin, ARGLU1
10	cadherin binding	337	0.000296109	0.0112197	0.000296109	0.0112197	7	MACF1, Plakoglobin, Beta-fodrin, MYO1B, Eps15, Delta-catenin, ARGLU1
11	cytoskeletal protein binding	1126	0.000308542	0.0112197	0.000308542	0.0112197	13	MARK1, G3P2, MYR8, ATR/TEM8, MACF1, AMPK alpha 1 subunit, Alpha-actinin 4, Cofilin, non-muscle, Beta-fodrin, Espin, CLIP170, MYO1B, TPM3
12	anion binding	3316	0.000412395	0.0137465	0.000412395	0.0137465	25	PTK7, MARK1, RhoGDI alpha, Actin cytoplasmic 2, ATAD3A, PKC-beta, MYR8, ATP5A, ATP4A, p56 KKIAMRE, CTE2, DBI, Tubulin alpha 1A, AMPK alpha 1 subunit, SYTL2, Cofilin, non-muscle, CHD7, PSMA6, Beta-fodrin, MYO1B, E-FABP, S2V, Aif, NDUFAB1, TBB1
13	long-chain fatty acyl-CoA binding	10	0.00062846	0.0193372	0.00062846	0.0193372	2	CTE2, DBI
14	small molecule binding	3067	0.000821028	0.0234579	0.000821028	0.0234579	23	PTK7, MARK1, RhoGDI alpha, Actin cytoplasmic 2, ATAD3A, G3P2, PKC-beta, MYR8, ATP5A, ATP4A, p56 KKIAMRE, CTE2, DBI, Tubulin alpha 1A, AMPK alpha 1 subunit, Alpha-actinin 4, CHD7, MYO1B, E-FABP, S2V, Aif, NDUFAB1, TBB1
15	fatty acid binding	50	0.000909666	0.0242578	0.000909666	0.0242578	3	RhoGDI alpha, E-FABP, NDUFAB1
16	phosphatidylinositol bisphosphate binding	129	0.00148409	0.0371023	0.00148409	0.0371023	4	MARK1, SYTL2, Cofilin, non-muscle, MYO1B
17	protein binding involved in heterotypic cell-cell adhesion	16	0.00165127	0.0376708	0.00165127	0.0376708	2	Plakoglobin, Desmoplakin
18	binding	17985	0.00169519	0.0376708	0.00169519	0.0376708	78	PTK7, MARK1, TBC1D24, RhoGDI alpha, Actin cytoplasmic 2, SPATA7, ATAD3A, G3P2, IFT140, PKC-beta, Metallothionein-II, KLF13, MYR8, ATP5A, Calpain 7, CCDC147, SPESP1, ATR/TEM8, ATP4A, p56 KKIAMRE, PRDX2, COPB2, HAS2, DHDPSL, MACF1, CTE2, AL7A1, Sequestosome 1(p62), Plakoglobin, SNAP43, DBI, alpha-L-fucosidase, TBCD4, IRF6, Tubulin alpha 1A, DENND2A, AMPK alpha 1 subunit, SYTL2, Alpha-actinin 4, GLB…
19	ion binding	7082	0.00195424	0.0411418	0.00195424	0.0411418	40	PTK7, MARK1, RhoGDI alpha, Actin cytoplasmic 2, ATAD3A, PKC-beta, Metallothionein-II, KLF13, MYR8, ATP5A, ATR/TEM8, ATP4A, p56 KKIAMRE, MACF1, CTE2, Sequestosome 1(p62), DBI, Tubulin alpha 1A, AMPK alpha 1 subunit, SYTL2, Alpha-actinin 4, GLB1B2, ADAR2, DRP2, SLC1A2/EAAT2, Cofilin, non-muscle, CHD7, PSMA6, Beta-fodrin, ADAM1A, CLIP170, MYO1B, E-FABP, SMCY, S2V, CALN1, Eps15, Aif, NDUFAB1, TBB1
20	histone kinase activity	18	0.00209503	0.0417956	0.00209503	0.0417956	2	PKC-beta, AMPK alpha 1 subunit
21	enzyme binding	2691	0.00219427	0.0417956	0.00219427	0.0417956	20	RhoGDI alpha, Actin cytoplasmic 2, G3P2, PKC-beta, MYR8, ATP5A, COPB2, Sequestosome 1(p62), Plakoglobin, TBCD4, DENND2A, AMPK alpha 1 subunit, SYTL2, Cofilin, non-muscle, Beta-fodrin, BCoR, Neurobeachin, Myelin basic protein, Desmoplakin, eIF3S10
22	structural molecule activity	936	0.00283446	0.046025	0.00283446	0.046025	10	Actin cytoplasmic 2, COPB2, MACF1, Plakoglobin, Tubulin alpha 1A, Beta-fodrin, Myelin basic protein, Desmoplakin, TBB1, eIF3S10
23	nucleoside phosphate binding	2554	0.00286563	0.046025	0.00286563	0.046025	19	PTK7, MARK1, Actin cytoplasmic 2, ATAD3A, G3P2, PKC-beta, MYR8, ATP5A, ATP4A, p56 KKIAMRE, CTE2, DBI, Tubulin alpha 1A, AMPK alpha 1 subunit, CHD7, PSMA6, MYO1B, Aif, TBB1
24	tau-protein kinase activity	22	0.00313209	0.046025	0.00313209	0.046025	2	MARK1, AMPK alpha 1 subunit
25	ACP phosphopantetheine attachment site binding	1	0.00379706	0.046025	0.00379706	0.046025	1	NDUFAB1
26	structural constituent of cell wall	1	0.00379706	0.046025	0.00379706	0.046025	1	Plakoglobin
27	prosthetic group binding	1	0.00379706	0.046025	0.00379706	0.046025	1	NDUFAB1
28	acyl carrier activity	1	0.00379706	0.046025	0.00379706	0.046025	1	NDUFAB1
29	L-aminoadipate-semialdehyde dehydrogenase activity	1	0.00379706	0.046025	0.00379706	0.046025	1	AL7A1
30	eukaryotic elongation factor-2 kinase activator activity	1	0.00379706	0.046025	0.00379706	0.046025	1	AMPK alpha 1 subunit
31	fructosamine-3-kinase activity	1	0.00379706	0.046025	0.00379706	0.046025	1	Fructosamine-3-kinase
32	betaine-aldehyde dehydrogenase activity	1	0.00379706	0.046025	0.00379706	0.046025	1	AL7A1
33	eukaryotic elongation factor-2 kinase regulator activity	1	0.00379706	0.046025	0.00379706	0.046025	1	AMPK alpha 1 subunit
34	phosphatidylinositol-4,5-bisphosphate binding	89	0.00473993	0.0551264	0.00473993	0.0551264	3	MARK1, SYTL2, MYO1B
35	adenyl ribonucleotide binding	1734	0.00546984	0.0551264	0.00546984	0.0551264	14	PTK7, MARK1, Actin cytoplasmic 2, ATAD3A, PKC-beta, MYR8, ATP5A, ATP4A, p56 KKIAMRE, CTE2, DBI, AMPK alpha 1 subunit, CHD7, MYO1B
36	phosphatidylinositol phosphate binding	188	0.00574118	0.0551264	0.00574118	0.0551264	4	MARK1, SYTL2, Cofilin, non-muscle, MYO1B
37	adenyl nucleotide binding	1746	0.0058083	0.0551264	0.0058083	0.0551264	14	PTK7, MARK1, Actin cytoplasmic 2, ATAD3A, PKC-beta, MYR8, ATP5A, ATP4A, p56 KKIAMRE, CTE2, DBI, AMPK alpha 1 subunit, CHD7, MYO1B
38	purine ribonucleotide binding	2127	0.00582039	0.0551264	0.00582039	0.0551264	16	PTK7, MARK1, Actin cytoplasmic 2, ATAD3A, PKC-beta, MYR8, ATP5A, ATP4A, p56 KKIAMRE, CTE2, DBI, Tubulin alpha 1A, AMPK alpha 1 subunit, CHD7, MYO1B, TBB1
39	nuclear hormone receptor binding	189	0.00584863	0.0551264	0.00584863	0.0551264	4	PKC-beta, Plakoglobin, Alpha-actinin 4, SMCY
40	monocarboxylic acid binding	96	0.0058514	0.0551264	0.0058514	0.0551264	3	RhoGDI alpha, E-FABP, NDUFAB1
41	fatty-acyl-CoA binding	31	0.00616695	0.0551264	0.00616695	0.0551264	2	CTE2, DBI
42	purine nucleotide binding	2141	0.00619522	0.0551264	0.00619522	0.0551264	16	PTK7, MARK1, Actin cytoplasmic 2, ATAD3A, PKC-beta, MYR8, ATP5A, ATP4A, p56 KKIAMRE, CTE2, DBI, Tubulin alpha 1A, AMPK alpha 1 subunit, CHD7, MYO1B, TBB1
43	ribonucleotide binding	2148	0.00638991	0.0551264	0.00638991	0.0551264	16	PTK7, MARK1, Actin cytoplasmic 2, ATAD3A, PKC-beta, MYR8, ATP5A, ATP4A, p56 KKIAMRE, CTE2, DBI, Tubulin alpha 1A, AMPK alpha 1 subunit, CHD7, MYO1B, TBB1
44	nucleotide binding	2553	0.00661826	0.0551264	0.00661826	0.0551264	18	PTK7, MARK1, Actin cytoplasmic 2, ATAD3A, G3P2, PKC-beta, MYR8, ATP5A, ATP4A, p56 KKIAMRE, CTE2, DBI, Tubulin alpha 1A, AMPK alpha 1 subunit, CHD7, MYO1B, Aif, TBB1
45	carbohydrate derivative binding	2572	0.00713962	0.0551264	0.00713962	0.0551264	18	PTK7, MARK1, Actin cytoplasmic 2, ATAD3A, PKC-beta, MYR8, ATP5A, ATP4A, p56 KKIAMRE, CTE2, DBI, Tubulin alpha 1A, AMPK alpha 1 subunit, Alpha-actinin 4, CHD7, MYO1B, S2V, TBB1
46	kinase binding	905	0.00729652	0.0551264	0.00729652	0.0551264	9	RhoGDI alpha, PKC-beta, COPB2, Sequestosome 1(p62), Plakoglobin, AMPK alpha 1 subunit, Neurobeachin, Desmoplakin, eIF3S10
47	acyl binding	2	0.00757988	0.0551264	0.00757988	0.0551264	1	NDUFAB1
48	[acetyl-CoA carboxylase] kinase activity	2	0.00757988	0.0551264	0.00757988	0.0551264	1	AMPK alpha 1 subunit
49	4-hydroxy-2-oxoglutarate aldolase activity	2	0.00757988	0.0551264	0.00757988	0.0551264	1	DHDPSL
50	histone kinase activity (H3-T6 specific)	2	0.00757988	0.0551264	0.00757988	0.0551264	1	PKC-beta
