# Supplementary material for: Arsenic alters nitric oxide signaling similar to autism spectrum disorder and Alzheimer’s disease-associated mutations
Source: Transl Psychiatry. 2022 Mar 28;12:127. doi: 10.1038/s41398-022-01890-5 (PMC8964747; doi:10.1038/s41398-022-01890-5)
Supplement: Supplementary file 18 — Supp. Table 9 [file 41398_2022_1890_MOESM18_ESM.xlsx]

## Sheet: pathway
Enrichment analysis report
Enrichment by Pathway Maps					Low dose ST_genelist				High Dose ST_genelist
#	Maps	Total	min(pValue)	Min FDR	p-value	FDR	In Data	Network Objects from Active Data	p-value	FDR	In Data	Network Objects from Active Data
1	LRRK2 in neurons in Parkinson's disease	33	1.55475e-09	9.07973e-07	0.0127305	0.149663	2	Ubiquitin, Tau (MAPT)	1.55475e-09	9.07973e-07	7	AP-2 alpha subunits, Ubiquitin, AP2A1, NSF, PKA-cat (cAMP-dependent), Tubulin (in microtubules), Beta-adaptin 2
2	Neurophysiological process_Synaptic vesicle fusion and recycling in nerve terminals	52	1.09266e-06	0.000319058	0.0300146	0.162126	2	Amphiphysin I, Calmodulin	1.09266e-06	0.000319058	6	Synapsin II, NSF, SV2A, Synaptotagmin I, AP180, Beta-adaptin 2
3	Cytoskeleton remodeling_Regulation of actin cytoskeleton organization by the kinase effectors of Rho GTPases	58	3.84506e-05	0.00406805	0.26203	0.310361	1	Filamin A	3.84506e-05	0.00406805	5	RhoB, MLCP (cat), Talin, RhoGDI alpha, RhoA-related
4	Development_Regulation of cytoskeleton proteins in oligodendrocyte differentiation and myelination	59	4.1795e-05	0.00406805	0.0378432	0.170383	2	Tau (MAPT), MAP-1B	4.1795e-05	0.00406805	5	MLCP (cat), Tubulin beta, TPPP (p24), Tubulin alpha, Tubulin (in microtubules)
5	Development_Thrombospondin 1 signaling	36	8.82107e-05	0.00643938	0.17174	0.303007	1	G-protein alpha-i family	8.82107e-05	0.00643938	4	MLCP (cat), G-protein alpha-i family, PKA-cat (cAMP-dependent), CD47
6	Regulation of degradation of deltaF508-CFTR in CF	39	0.000121335	0.0078733	0.184665	0.303007	1	Ubiquitin	0.000121335	0.0078733	4	Ubiquitin, HSP70, VCP, Aha1
7	Inhibition of remyelination in multiple sclerosis: regulation of cytoskeleton proteins	44	0.000195309	0.00950502	0.0219888	0.150028	2	Fibronectin, Tau (MAPT)	0.000195309	0.00950502	4	MLCP (cat), Tubulin beta, Tubulin alpha, Tubulin (in microtubules)
8	Neurophysiological process_Constitutive and activity-dependent synaptic AMPA receptor delivery	59	0.000246527	0.0442156	0.000246527	0.0442156	4	Calmodulin, Kinesin heavy chain, Sequestosome 1(p62), Stargazin	0.057769	0.189534	2	NSF, PKA-cat (cAMP-dependent)
9	Signal transduction_Somatostatin signaling via SSTR2	59	0.000246527	0.0442156	0.000246527	0.0442156	4	Calmodulin, G-protein alpha-i family, G-protein alpha-i3, Filamin A	0.057769	0.189534	2	G-protein alpha-o, G-protein alpha-i family
10	Transport_Alpha-2 adrenergic receptor regulation of ion channels	47	0.000252797	0.0113564	0.0248778	0.156682	2	G-protein alpha-i family, G-protein alpha-i3	0.000252797	0.0113564	4	G-protein alpha-i1, G-protein alpha-o, G-protein alpha-i family, PKA-cat (cAMP-dependent)
11	Oxidative stress_Role of Sirtuin1 and PGC1-alpha in activation of antioxidant defense system	60	0.000263109	0.0442156	0.000263109	0.0442156	4	GSHR, SOD2, Sequestosome 1(p62), SOD1	0.0595119	0.193083	2	PRDX5, PRDX3
12	Neurophysiological process_Dopamine D2 receptor transactivation of PDGFR in CNS	26	0.00032247	0.0442156	0.00032247	0.0442156	3	Striatin, Calmodulin, G-protein alpha-i family	0.158261	0.35685	1	G-protein alpha-i family
13	Neurophysiological process_Activity-dependent synaptic AMPA receptor removal	64	0.000337524	0.0241552	0.000337524	0.0442156	4	mGluR5, Calmodulin, Endophilin A3, MAP-1B	0.000827234	0.0241552	4	AP-2 alpha subunits, NSF, Beta-adaptin 2, PP1-cat
14	Regulation of Adenylate cyclase and IMPA1 by lithium in major depressive disorder	22	0.000389243	0.0151545	0.00577813	0.122086	2	G-protein alpha-i family, IMPA1	0.000389243	0.0151545	3	G-protein alpha-i1, G-protein alpha-i family, PKA-cat (cAMP-dependent)
15	Cell adhesion_Gap junctions	22	0.000389243	0.0151545	0.108709	0.303007	1	Calmodulin	0.000389243	0.0151545	3	Tubulin beta, Tubulin alpha, Tubulin (in microtubules)
16	Mitochondrial dysfunction in neurodegenerative diseases	59	0.000607521	0.0197107	0.00356778	0.106222	3	mGluR5, SOD2, SOD1	0.000607521	0.0197107	4	PDH, KCRU, VDAC 1, ODP2
17	Nicotine signaling in glutamatergic neurons	33	0.000659316	0.0616932	0.000659316	0.0616932	3	mGluR5, Calmodulin, G-protein alpha-i family	0.019888	0.115928	2	G-protein alpha-i family, PKA-cat (cAMP-dependent)
18	Neurophysiological process_GABA-B receptor signaling in presynaptic nerve terminals	28	0.000804756	0.0241552	0.00926725	0.131958	2	Calmodulin, G-protein alpha-i family	0.000804756	0.0241552	3	G-protein alpha-o, G-protein alpha-i family, Synaptotagmin I
19	E-cadherin signaling and its regulation in gastric cancer	36	0.000853259	0.0698605	0.000853259	0.0698605	3	Ubiquitin, VAV-3, HGF receptor (Met)	0.212306	0.358844	1	Ubiquitin
20	Epithelial cell apoptosis in COPD	31	0.0010886	0.0283102	0.14975	0.303007	1	PSMA1	0.0010886	0.0283102	3	Prohibitin, PSMD11, DJ-1
21	Transcription_Negative regulation of HIF1A function	69	0.00109784	0.0283102	0.303469	0.330736	1	Ubiquitin	0.00109784	0.0283102	4	PRDX4, Ubiquitin, HSP70, VCP
22	Cell cycle_Role of Nek in cell cycle regulation	32	0.00119553	0.0283102	0.154193	0.303007	1	Histone H1	0.00119553	0.0283102	3	Tubulin beta, Tubulin alpha, Tubulin (in microtubules)
23	Cytoskeleton remodeling_Reverse signaling by Ephrin-B	32	0.00119553	0.0283102	0.0119989	0.149663	2	G-protein alpha-i family, Tau (MAPT)	0.00119553	0.0283102	3	G-protein alpha-i family, Tubulin alpha, Tubulin (in microtubules)
24	Blood coagulation_GPCRs in platelet aggregation	71	0.00122166	0.0283102	0.310753	0.333678	1	G-protein alpha-i family	0.00122166	0.0283102	4	MLCP (cat), G-protein alpha-i family, Talin, PKA-cat (cAMP-dependent)
25	Cell cycle_Spindle assembly and chromosome separation	33	0.00130886	0.0283102	0.158614	0.303007	1	Ubiquitin	0.00130886	0.0283102	3	Ubiquitin, Tubulin alpha, Tubulin (in microtubules)
26	Transport_ACM3 signaling in salivary glands	42	0.00134171	0.041225	0.00134171	0.0719412	3	Calmodulin, G-protein alpha-i family, G-protein alpha-i3	0.00263909	0.041225	3	G-protein alpha-i1, G-protein alpha-i family, PKA-cat (cAMP-dependent)
27	Development_S1P1 receptor signaling via beta-arrestin	34	0.00142874	0.0297993	0.0134811	0.149663	2	G-protein alpha-i family, G-protein alpha-i3	0.00142874	0.0297993	3	G-protein alpha-i1, G-protein alpha-o, G-protein alpha-i family
28	Development_ACM2 and ACM4 activation of ERK	43	0.001437	0.0719412	0.001437	0.0719412	3	Calmodulin, G-protein alpha-i family, Rap1GAP1	0.0326059	0.147611	2	G-protein alpha-o, G-protein alpha-i family
29	Signal transduction_Modulation of calcium and potassium channels by Adenosine A1 receptor	43	0.001437	0.0719412	0.001437	0.0719412	3	Calmodulin, G-protein alpha-i family, SUR2	0.0326059	0.147611	2	G-protein alpha-i family, PKA-cat (cAMP-dependent)
30	Altered Ca2+ handling in heart failure	35	0.00155529	0.0308181	0.0142505	0.150028	2	Calmodulin, G-protein alpha-i family	0.00155529	0.0308181	3	G-protein alpha-i family, PKA-cat (cAMP-dependent), PP1-cat
31	G-protein signaling_Regulation of Cyclic AMP levels by ACM	45	0.0016401	0.0436797	0.0016401	0.0719412	3	Calmodulin, G-protein alpha-i family, G-protein alpha-i3	0.00321614	0.0436797	3	G-protein alpha-o, PDE1B, G-protein alpha-i family
32	Immune response _CCR3 signaling in eosinophils	77	0.00165143	0.0308181	0.0609947	0.215954	2	Calmodulin, G-protein alpha-i family	0.00165143	0.0308181	4	MLCP (cat), Profilin I, G-protein alpha-i family, Profilin
33	Development_G-protein-mediated regulation of MAPK-ERK signaling	46	0.00174804	0.0444399	0.00174804	0.0719412	3	Calmodulin, G-protein alpha-i family, Rap1GAP1	0.0034243	0.0444399	3	GMF, G-protein alpha-i family, PKA-cat (cAMP-dependent)
34	High shear stress-induced platelet activation	46	0.00174804	0.0719412	0.00174804	0.0719412	3	Fibronectin, G-protein alpha-i family, Filamin A	0.036903	0.157309	2	G-protein alpha-i family, Talin
35	Development_MAG, Reticulon 4 and OMgp in inhibition of neurite outgrowth	79	0.00181538	0.0314154	0.00806178	0.128792	3	Calmodulin, Rap1GAP1, Tau (MAPT)	0.00181538	0.0314154	4	MLCP (cat), RhoGDI alpha, Tubulin alpha, Tubulin (in microtubules)
36	Role of red blood cell adhesion to endothelium in vaso-occlusion in Sickle cell disease	37	0.00182898	0.0314154	0.0158451	0.150028	2	Fibronectin, G-protein alpha-i family	0.00182898	0.0314154	3	G-protein alpha-i family, PKA-cat (cAMP-dependent), CD47
37	wtCFTR and deltaF508 traffic / Membrane expression (normal and CF)	47	0.00186032	0.0452357	0.00186032	0.0719412	3	Ubiquitin, Filamin A, HGF receptor (Met)	0.00364054	0.0452357	3	Ubiquitin, PKA-cat (cAMP-dependent), Tubulin (in microtubules)
38	Cytoskeleton remodeling_ACM3 and ACM4 in keratinocyte migration	38	0.00197637	0.0329771	0.0166698	0.150028	2	Calmodulin, G-protein alpha-i family	0.00197637	0.0329771	3	G-protein alpha-o, G-protein alpha-i family, PKA-cat (cAMP-dependent)
39	Muscle contraction_Relaxin signaling pathway	48	0.00197701	0.0460639	0.00197701	0.0719412	3	PDE8B, G-protein alpha-i family, G-protein alpha-i3	0.00386495	0.0460639	3	G-protein alpha-o, G-protein alpha-i family, PKA-cat (cAMP-dependent)
40	Nicotine signaling in dopaminergic neurons, Pt. 1 - cell body	48	0.00197701	0.0719412	0.00197701	0.0719412	3	mGluR5, Calmodulin, G-protein alpha-i family	0.272652	0.362281	1	G-protein alpha-i family
41	Signal transduction_Non-canonical WNT5A signaling	82	0.00208199	0.0337745	0.00892925	0.131958	3	Calmodulin, G-protein alpha-i family, Filamin A	0.00208199	0.0337745	4	G-protein alpha-i1, G-protein alpha-o, MLCP (cat), G-protein alpha-i family
42	Signal transduction_CXCR4 signaling via second messengers and JAK/STAT	50	0.00222384	0.076664	0.00222384	0.076664	3	Calmodulin, G-protein alpha-i family, Ubiquitin	0.0429493	0.169475	2	G-protein alpha-i family, Ubiquitin
43	Regulation of AKT(PKB)/ GSK3 beta cascade in bipolar disorder	54	0.00277295	0.0908142	0.00277295	0.0908142	3	Calmodulin, G-protein alpha-i family, G-protein alpha-i3	0.0493369	0.176765	2	G-protein alpha-i1, G-protein alpha-i family
44	Nicotine signaling in dopaminergic neurons, Pt. 2 - axon terminal	43	0.00282363	0.041225	0.0210592	0.150028	2	Calmodulin, G-protein alpha-i family	0.00282363	0.041225	3	G-protein alpha-i family, PKA-cat (cAMP-dependent), PP1-cat
45	Neurophysiological process_HTR1A receptor signaling in neuronal cells	43	0.00282363	0.041225	0.201589	0.303007	1	G-protein alpha-i family	0.00282363	0.041225	3	G-protein alpha-i family, PKA-cat (cAMP-dependent), PP1-cat
46	Development_S1P1 signaling pathway	44	0.00301595	0.0419361	0.0219888	0.150028	2	G-protein alpha-i family, G-protein alpha-i3	0.00301595	0.0419361	3	G-protein alpha-i1, G-protein alpha-o, G-protein alpha-i family
47	Role of integrins in eosinophil degranulation in asthma	58	0.0033989	0.106013	0.0033989	0.106013	3	Fibronectin, PERE, G-protein alpha-i family	0.319435	0.365068	1	G-protein alpha-i family
48	Regulation of metabolism_Insulin signaling: generic cascades	47	0.00364054	0.0452357	0.218167	0.303007	1	RPS6	0.00364054	0.0452357	3	PKA-cat (cAMP-dependent), PDHA (somatic), PP1-cat
49	Cell adhesion_Integrin inside-out signaling	60	0.00374171	0.106557	0.00374171	0.106557	3	Fibronectin, Calmodulin, G-protein alpha-i family	0.0595119	0.193083	2	G-protein alpha-i family, Talin
50	Neurophysiological process_ACM regulation of nerve impulse	48	0.00386495	0.0460639	0.0258735	0.159878	2	Calmodulin, G-protein alpha-i family	0.00386495	0.0460639	3	G-protein alpha-o, G-protein alpha-i family, PKA-cat (cAMP-dependent)
