# Supplementary material for: Arsenic alters nitric oxide signaling similar to autism spectrum disorder and Alzheimer’s disease-associated mutations
Source: Transl Psychiatry. 2022 Mar 28;12:127. doi: 10.1038/s41398-022-01890-5 (PMC8964747; doi:10.1038/s41398-022-01890-5)
Supplement: Supplementary file 19 — Supp. Table 10 [file 41398_2022_1890_MOESM19_ESM.xlsx]

## Sheet: Pathway
Enrichment analysis report
Enrichment by Pathway Maps					low dose hippocampus_genelist				high dose hippocampus_genelist
#	Maps	Total	min(pValue)	Min FDR	p-value	FDR	In Data	Network Objects from Active Data	p-value	FDR	In Data	Network Objects from Active Data
1	Signal transduction_Calcium-mediated signaling	72	1.04715e-06	5.92387e-05	0.000358327	0.0153185	3	TORC2, PKC, cPKC (conventional)	1.04715e-06	5.92387e-05	6	RhoGDI alpha, PKC-beta, cPKC (conventional), AMPK alpha subunit, 14-3-3, PKC
2	Development_MAG, Reticulon 4 and OMgp in inhibition of neurite outgrowth	79	1.81614e-06	8.13202e-05	0.143653	0.156463	1	Rap1GAP1	1.81614e-06	8.13202e-05	6	MARK1, RhoGDI alpha, Actin cytoskeletal, Tubulin alpha, Cofilin, Tubulin (in microtubules)
3	Signal transduction_mTORC2 downstream signaling	68	1.63923e-05	0.000468641	0.00771215	0.0439592	2	PKC, cPKC (conventional)	1.63923e-05	0.000468641	5	PKC-beta2, TBCD4, cPKC (conventional), F-Actin cytoskeleton, PKC
4	Chemotaxis_Lysophosphatidic acid signaling via GPCRs	129	3.09872e-05	0.000766932	0.0260015	0.108445	2	PKC, cPKC (conventional)	3.09872e-05	0.000766932	6	HAS2, Actin cytoskeletal, cPKC (conventional), F-Actin cytoskeleton, Cofilin, PKC
5	Development_Gastrin in differentiation of the gastric mucosa	38	5.2944e-05	0.00900759	5.2944e-05	0.00905343	3	PKC-gamma, PKC, cPKC (conventional)	0.000750633	0.00900759	3	PKC-beta, cPKC (conventional), PKC
6	Proliferative action of Gastrin in gastric cancer	53	0.000144219	0.0123307	0.000144219	0.0123307	3	PKC-gamma, PKC, cPKC (conventional)	0.00198249	0.0174459	3	PKC-beta, cPKC (conventional), PKC
7	Cell adhesion_Integrin-mediated cell adhesion and migration	63	0.000217052	0.00390693	0.116258	0.142001	1	PKC	0.000217052	0.00390693	4	Alpha-actinin, Actin cytoskeletal, F-Actin cytoskeleton, PKC
8	Transport_Macropinocytosis	12	0.00023886	0.0126395	0.00023886	0.013615	2	SNX1, SNX5	0.00140439	0.0126395	2	Actin cytoskeletal, Tubulin (in microtubules)
9	Inhibition of neutrophil migration by proresolving lipid mediators in COPD	71	0.000344253	0.00568018	0.00838301	0.0441706	2	PKC, cPKC (conventional)	0.000344253	0.00568018	4	Alpha-actinin, Actin cytoskeletal, cPKC (conventional), PKC
10	Development_NCAM1-mediated neurite outgrowth, synapse assembly and neuronal survival	75	0.000424641	0.00636849	0.136882	0.152986	1	PKC	0.000424641	0.00636849	4	PKC-beta, Cofilin, Spectrin, PKC
11	Nociception_Nociceptin receptor signaling	76	0.000446664	0.00636849	0.00955738	0.0441706	2	PKC, cPKC (conventional)	0.000446664	0.00636849	4	cPKC (conventional), Cofilin, Actin, PKC
12	Transport_Induction of Macropinocytosis	76	0.000446664	0.00636849	0.00955738	0.0441706	2	PKC, SNX5	0.000446664	0.00636849	4	RhoGDI alpha, Alpha-actinin 4, F-Actin, PKC
13	Oxidative stress_Activation of NOX1, NOX5, DUOX1 and DUOX2 NADPH Oxidases	42	0.00100791	0.0114037	0.00300649	0.0439592	2	PKC, cPKC (conventional)	0.00100791	0.0114037	3	PKC-beta, cPKC (conventional), PKC
14	Neurophysiological process_Dopamine D2 receptor transactivation of PDGFR in CNS	26	0.00115671	0.0395595	0.00115671	0.0395595	2	Striatin, PKC	0.115956	0.259427	1	PKC
15	Inhibition of remyelination in multiple sclerosis: role of cell-cell and ECM-cell interactions	47	0.00140002	0.0126395	0.00375229	0.0439592	2	Caspr1, PKC	0.00140002	0.0126395	3	Actin cytoskeletal, Myelin basic protein, PKC
16	Muscle contraction_Role of kappa-type opioid receptor in heart	47	0.00140002	0.0126395	0.00375229	0.0439592	2	PKC, cPKC (conventional)	0.00140002	0.0126395	3	PKC-beta, cPKC (conventional), PKC
17	WNT signaling in invasive-type melanoma cells	32	0.00175273	0.0439592	0.00175273	0.0439592	2	PKC, cPKC (conventional)	0.00993426	0.0524529	2	cPKC (conventional), PKC
18	Tau pathology in Alzheimer disease	55	0.00220543	0.0189859	0.102248	0.138066	1	PKC	0.00220543	0.0189859	3	MARK1, Tubulin (in microtubules), PKC
19	HBV signaling via protein kinases leading to HCC	36	0.00221566	0.0439592	0.00221566	0.0439592	2	PKC, cPKC (conventional)	0.0124669	0.0624921	2	cPKC (conventional), PKC
20	Complement pathway disruption in thrombotic microangiopathy	39	0.00259674	0.0439592	0.00259674	0.0439592	2	PKC, cPKC (conventional)	0.0145315	0.0693312	2	cPKC (conventional), PKC
21	Oxidative stress_Activation of NADPH oxidase	59	0.00269662	0.0213573	0.00585489	0.0439592	2	PKC, cPKC (conventional)	0.00269662	0.0213573	3	PKC-beta2, cPKC (conventional), PKC
22	Neurophysiological process_Constitutive and activity-dependent synaptic AMPA receptor delivery	59	0.00269662	0.0213573	0.109279	0.138584	1	PKC	0.00269662	0.0213573	3	Actin cytoskeletal, Sequestosome 1(p62), PKC
23	Muscle contraction_Oxytocin signaling in uterus and mammary gland	62	0.00310595	0.0232067	0.00644779	0.0439592	2	PKC, cPKC (conventional)	0.00310595	0.0232067	3	PKC-beta, cPKC (conventional), PKC
24	Neurophysiological process_Activity-dependent synaptic AMPA receptor removal	64	0.0033989	0.0249253	0.00685768	0.0439592	2	PKC, cPKC (conventional)	0.0033989	0.0249253	3	Actin cytoskeletal, cPKC (conventional), PKC
25	Role of neuropeptides in pathogenesis of SCLC	67	0.00386917	0.0268805	0.00749422	0.0439592	2	PKC, cPKC (conventional)	0.00386917	0.0268805	3	PKC-beta2, cPKC (conventional), PKC
26	Neurophysiological process_ACM regulation of nerve impulse	48	0.00391078	0.0439592	0.00391078	0.0439592	2	PKC, cPKC (conventional)	0.0215306	0.0844029	2	cPKC (conventional), PKC
27	Neurophysiological process_HTR2A signaling in the nervous system	49	0.00407234	0.0439592	0.00407234	0.0439592	2	PKC, cPKC (conventional)	0.0223796	0.0844029	2	cPKC (conventional), PKC
28	Development_Thromboxane A2 signaling pathway	50	0.00423697	0.0439592	0.00423697	0.0439592	2	PKC, cPKC (conventional)	0.0232422	0.0852215	2	cPKC (conventional), PKC
29	Blood coagulation_Platelet microparticle generation	72	0.00473746	0.0323454	0.00861228	0.0441706	2	PKC, cPKC (conventional)	0.00473746	0.0323454	3	Actin cytoskeletal, cPKC (conventional), PKC
30	Neurophysiological process_Thyroliberin signaling	73	0.00492408	0.0330497	0.00884437	0.0441706	2	PKC, cPKC (conventional)	0.00492408	0.0330497	3	PKC-beta, cPKC (conventional), PKC
31	Eosinophil granule protein release in asthma	54	0.00492597	0.0439592	0.00492597	0.0439592	2	PKC, cPKC (conventional)	0.0268272	0.0915827	2	cPKC (conventional), PKC
32	Immune response_IL-16 signaling pathway	54	0.00492597	0.0439592	0.00492597	0.0439592	2	PKC, cPKC (conventional)	0.0268272	0.0915827	2	cPKC (conventional), PKC
33	NRF2 regulation of oxidative stress response	54	0.00492597	0.0439592	0.00492597	0.0439592	2	GSHB, PKC	0.0268272	0.0915827	2	Actin cytoskeletal, PKC
34	Signal transduction_HTR2A signaling outside the nervous system	74	0.00511509	0.0337596	0.00907925	0.0441706	2	PKC, cPKC (conventional)	0.00511509	0.0337596	3	PKC-beta, cPKC (conventional), PKC
35	Regulation of intrinsic membrane properties and excitability of striatopallidal medium spiny neurons in Huntington's disease	57	0.00547438	0.0439592	0.00547438	0.0439592	2	PKC, cPKC (conventional)	0.0296531	0.096251	2	cPKC (conventional), PKC
36	Oxidative stress_Role of Sirtuin1 and PGC1-alpha in activation of antioxidant defense system	60	0.00604958	0.0439592	0.00604958	0.0439592	2	GSHB, MSRA	0.0325923	0.101626	2	Sequestosome 1(p62), AMPK alpha subunit
37	Immune response_iC3b-induced phagocytosis via alpha-M/beta-2 integrin	61	0.00624722	0.0439592	0.00624722	0.0439592	2	Profilin II, PKC	0.0335966	0.103939	2	Actin cytoskeletal, PKC
38	Regulation of intrinsic membrane properties and excitability of striatonigral medium spiny neurons in Huntington's disease	62	0.00644779	0.0439592	0.00644779	0.0439592	2	PKC, cPKC (conventional)	0.034613	0.105436	2	cPKC (conventional), PKC
39	Cytoskeleton remodeling_PDGF signaling via calcium and Rho GTPases	83	0.00703642	0.042183	0.150374	0.158728	1	PKC	0.00703642	0.042183	3	Actin cytoskeletal, F-Actin, PKC
40	Neurophysiological process_Constitutive and regulated NMDA receptor trafficking	65	0.00706697	0.0439592	0.00706697	0.0439592	2	PKC, cPKC (conventional)	0.037733	0.113199	2	cPKC (conventional), PKC
41	Immune response_Reactive oxygen species (ROS) in IL-4 signaling	66	0.00727916	0.0439592	0.00727916	0.0439592	2	PKC, cPKC (conventional)	0.0387963	0.115514	2	cPKC (conventional), PKC
42	Immune response_Fc epsilon RI pathway: Lyn-mediated cytokine production	87	0.00801021	0.0459717	0.157044	0.164751	1	PKC	0.00801021	0.0459717	3	PKC-beta, PKC-beta1, PKC
43	Neurophysiological process_Regulation of intrinsic membrane properties and excitability of cortical pyramidal neurons	74	0.00907925	0.0441706	0.00907925	0.0441706	2	PKC, cPKC (conventional)	0.0477026	0.135901	2	cPKC (conventional), PKC
44	NETosis in SLE	31	0.00934151	0.0506745	0.0589272	0.137459	1	PKC	0.00934151	0.0506745	2	Histone H2, PKC
45	Development_VEGF signaling via VEGFR2 - generic cascades	93	0.00961339	0.0514446	0.166955	0.173026	1	PKC	0.00961339	0.0514446	3	PKC-beta, Actin cytoskeletal, PKC
46	Development_PTHR1 in bone and cartilage development	78	0.0100466	0.0452096	0.0100466	0.0452096	2	TORC2, PKC	0.0524096	0.146156	2	PKC-beta1, PKC
47	Neurophysiological process_Thyroliberin in cell hyperpolarization and excitability	36	0.0124669	0.0624921	0.0681143	0.137459	1	cPKC (conventional)	0.0124669	0.0624921	2	PKC-beta2, cPKC (conventional)
48	Oxidative stress_ROS-induced cellular signaling	108	0.0143917	0.0693312	0.191246	0.193509	1	PKC	0.0143917	0.0693312	3	PKC-beta, AMPK alpha subunit, PKC
49	Aminoglycoside- and cisplatin-induced hair cell death	112	0.0158559	0.0721718	0.0199742	0.0875793	2	LSD1, PKC	0.0158559	0.0721718	3	Histone H2B, Aif, PKC
50	Transport_ACM3 signaling in salivary glands	42	0.0167331	0.074453	0.0790254	0.137459	1	PKC	0.0167331	0.074453	2	VAMP1, PKC
