# Supplementary material for: Arsenic alters nitric oxide signaling similar to autism spectrum disorder and Alzheimer’s disease-associated mutations
Source: Transl Psychiatry. 2022 Mar 28;12:127. doi: 10.1038/s41398-022-01890-5 (PMC8964747; doi:10.1038/s41398-022-01890-5)
Supplement: Supplementary file 20 — Supp. Table 11 [file 41398_2022_1890_MOESM20_ESM.xlsx]

## Sheet: BP
Enrichment analysis report
Enrichment by GO Processes					shared protein between As and shank cortex_genelist
#	Processes	Total	pValue	Min FDR	p-value	FDR	In Data	Network Objects from Active Data
1	regulation of biological quality	5706	1.58518e-18	6.27256e-15	1.58518e-18	6.27256e-15	76	HSP90, Reticulon 4, SNAPs, MIF, eIF5A, G-protein beta/gamma, Dystrophin, DBI, SNX5, Peroxiredoxin, G-protein gamma 2, HSP90 beta, Tubulin beta, Cofilin, G-protein alpha-i family, CNP1, Aldose reductase, Septin 7, 14-3-3 theta, AARS, ABCC2, G-protein beta, Pacsin, Fatty acid-binding protein, ALDR, Cofilin, muscle, AATC, DAL1, MAP-1A, HSC70, Cullin 5, NSF, Neuromodulin, HXK1, SLC25A4, G-protein bet…
2	regulation of cellular component organization	3500	4.26125e-18	7.33221e-15	4.26125e-18	7.33221e-15	59	CaMKK2, HSP90, Reticulon 4, Clathrin heavy chain, SNAPs, MIF, eIF5A, G-protein beta/gamma, NCAM1, Dystrophin, E2N(UBC13), CD22, Tubulin beta, Cofilin, G-protein alpha-i family, Septin 7, 14-3-3 theta, VDAC 2, Pacsin, TPPP (p24), Cofilin, muscle, DAL1, MAP-1A, HSC70, NSF, Neuromodulin, SLC25A4, eEF1A, G-protein gamma, TOM70, DDB1, Clathrin, GPM6A, CORO1A(CLABP, TACO), TIF1-beta, Calcineurin A (cat…
3	brain development	1291	5.55892e-18	7.33221e-15	5.55892e-18	7.33221e-15	37	Reticulon 4, SNAPs, MIF, ATP5F1, G-protein alpha-o, G-protein beta/gamma, NCAM1, Dystrophin, DBI, Cofilin, G-protein alpha-i family, CNP1, 14-3-3 theta, AARS, LDHA, G-protein beta, Fatty acid-binding protein, HSC70, Cullin 5, CADM2, PMCA2b, G-protein gamma, Calcineurin A (catalytic), Tenascin-R, Titin, Synaptotagmin I, HSP70, Creatine kinase, Synaptotagmin, Calcineurin A (alpha), ATP1alpha subuni…
4	nervous system development	3576	1.19968e-17	1.18678e-14	1.19968e-17	1.18678e-14	59	HSP90, Reticulon 4, SNAPs, Tubulin beta 3, MIF, ATP5F1, G-protein alpha-o, G-protein beta/gamma, NCAM1, Dystrophin, DBI, HSP90 beta, Tubulin beta, Cofilin, G-protein alpha-i family, CNP1, Septin 7, 14-3-3 theta, AARS, LDHA, G-protein beta, Pacsin, Fatty acid-binding protein, DAL1, MAP-1A, HSC70, Cullin 5, CADM2, Neuromodulin, PMCA2b, eEF1A, G-protein gamma, GPM6A, SNX1, Calcineurin A (catalytic),…
5	response to drug	1982	2.56558e-17	1.74654e-14	2.56558e-17	1.74654e-14	44	HSP90, MIF, Cytochrome c, G-protein alpha-o, G-protein beta/gamma, NCAM1, Pyruvate kinase, Peroxiredoxin, G-protein gamma 2, HSP90 beta, Cofilin, G-protein alpha-i family, Aldose reductase, LDHA, ABCC2, G-protein beta, Fatty acid-binding protein, ALDR, HSC70, HXK1, SLC25A4, G-protein beta1/gamma2, eEF1A, G-protein gamma, TOM70, LYST, ATP5A, Calcineurin A (catalytic), ATP1A2, MAP2, HSP70, HSP60, X…
6	response to inorganic substance	1120	3.00511e-17	1.74654e-14	3.00511e-17	1.74654e-14	34	HSP90, MIF, Cytochrome c, G-protein alpha-o, NCAM1, Dystrophin, Pyruvate kinase, Peroxiredoxin, Cofilin, G-protein alpha-i family, Aldose reductase, LDHA, ABCC2, Fatty acid-binding protein, ALDR, AATC, HSC70, eEF1A, ATP5A, PRDX2, Calcineurin A (catalytic), Titin, Synaptotagmin I, HSP70, HSP60, Synaptotagmin, Calcineurin A (alpha), Thioredoxin, GLAST1/EAAT1, VCP, Dynamin-2, DHE3, MAP-1B, Dynamin
7	head development	1361	3.08966e-17	1.74654e-14	3.08966e-17	1.74654e-14	37	Reticulon 4, SNAPs, MIF, ATP5F1, G-protein alpha-o, G-protein beta/gamma, NCAM1, Dystrophin, DBI, Cofilin, G-protein alpha-i family, CNP1, 14-3-3 theta, AARS, LDHA, G-protein beta, Fatty acid-binding protein, HSC70, Cullin 5, CADM2, PMCA2b, G-protein gamma, Calcineurin A (catalytic), Tenascin-R, Titin, Synaptotagmin I, HSP70, Creatine kinase, Synaptotagmin, Calcineurin A (alpha), ATP1alpha subuni…
8	central nervous system development	1665	7.99354e-17	3.9538e-14	7.99354e-17	3.9538e-14	40	HSP90, Reticulon 4, SNAPs, MIF, ATP5F1, G-protein alpha-o, G-protein beta/gamma, NCAM1, Dystrophin, DBI, HSP90 beta, Cofilin, G-protein alpha-i family, CNP1, 14-3-3 theta, AARS, LDHA, G-protein beta, Fatty acid-binding protein, HSC70, Cullin 5, CADM2, PMCA2b, G-protein gamma, Calcineurin A (catalytic), MAP2, Tenascin-R, Titin, Synaptotagmin I, HSP70, Creatine kinase, Synaptotagmin, Calcineurin A …
9	response to abiotic stimulus	2051	9.1578e-17	4.02638e-14	9.1578e-17	4.02638e-14	44	HSP90, Reticulon 4, MIF, ATP5F1, Cytochrome c, G-protein beta/gamma, Dystrophin, Pyruvate kinase, HSP90 beta, Aldose reductase, LDHA, KCRM, ABCC2, G-protein beta, Fatty acid-binding protein, ALDR, AATC, PKM2, HSC70, Cullin 5, HXK1, PGK1, G-protein beta1/gamma2, PMCA2b, eEF1A, G-protein gamma, ALDOC, DDB1, ATP1A2, Titin, HSP70, HSP60, XPC, Creatine kinase, Thioredoxin, ATP1alpha subunit, G-protein…
10	system development	6610	5.7523e-16	1.84686e-13	5.7523e-16	1.84686e-13	78	HSP90, Reticulon 4, SNAPs, Tubulin beta 3, MIF, ATP5F1, G-protein alpha-o, G-protein beta/gamma, NCAM1, Dystrophin, DBI, Pyruvate kinase, Peroxiredoxin, HSP90 beta, Tubulin beta, Cofilin, G-protein alpha-i family, CNP1, Aldose reductase, Septin 7, 14-3-3 theta, AARS, LDHA, G-protein beta, Pacsin, Fatty acid-binding protein, ALDR, Cofilin, muscle, DAL1, PKM2, MAP-1A, HSC70, Cullin 5, CADM2, Myosin…
11	regulation of localization	4009	5.79179e-16	1.84686e-13	5.79179e-16	1.84686e-13	60	HSP90, Reticulon 4, Clathrin heavy chain, SNAPs, MIF, G-protein alpha-o, G-protein beta/gamma, NCAM1, Dystrophin, DBI, SNX5, CD22, HSP90 beta, Tubulin beta, Cofilin, G-protein alpha-i family, Septin 7, 14-3-3 theta, G-protein beta, Pacsin, Fatty acid-binding protein, MAP-1A, HSC70, NSF, HXK1, SLC25A4, PMCA2b, Septin 5 (CDC-REL1), TOM70, ATP5A, Clathrin, CORO1A(CLABP, TACO), TIF1-beta, Calcineurin…
12	presynaptic endocytosis	85	6.06751e-16	1.84686e-13	6.06751e-16	1.84686e-13	13	Clathrin heavy chain, SNAPs, Pacsin, HSC70, Clathrin light chain, Clathrin, Synaptotagmin I, HSP70, Synaptotagmin, NAPB, Dynamin-2, Pacsin 1, Dynamin
13	synaptic vesicle endocytosis	85	6.06751e-16	1.84686e-13	6.06751e-16	1.84686e-13	13	Clathrin heavy chain, SNAPs, Pacsin, HSC70, Clathrin light chain, Clathrin, Synaptotagmin I, HSP70, Synaptotagmin, NAPB, Dynamin-2, Pacsin 1, Dynamin
14	regulation of trans-synaptic signaling	769	2.92743e-15	8.27416e-13	2.92743e-15	8.27416e-13	27	SNAPs, NCAM1, DBI, Tubulin beta, Cofilin, G-protein alpha-i family, Pacsin, Fatty acid-binding protein, MAP-1A, PMCA2b, Septin 5 (CDC-REL1), Calcineurin A (catalytic), ATP1A2, Tenascin-R, Synaptotagmin I, Synaptotagmin, Calcineurin A (alpha), ATP1alpha subunit, GLAST1/EAAT1, E-FABP, NAPB, BAI1, 14-3-3, MAP-1B, 14-3-3 eta, Nesprin 1, Dynamin
15	synaptic vesicle recycling	102	7.13197e-15	1.88141e-12	7.13197e-15	1.88141e-12	13	Clathrin heavy chain, SNAPs, Pacsin, HSC70, Clathrin light chain, Clathrin, Synaptotagmin I, HSP70, Synaptotagmin, NAPB, Dynamin-2, Pacsin 1, Dynamin
16	regulation of transport	2880	8.9799e-15	2.22084e-12	8.9799e-15	2.22084e-12	49	Reticulon 4, SNAPs, MIF, G-protein alpha-o, G-protein beta/gamma, NCAM1, Dystrophin, DBI, SNX5, CD22, Cofilin, G-protein alpha-i family, 14-3-3 theta, G-protein beta, Pacsin, Fatty acid-binding protein, HSC70, NSF, HXK1, SLC25A4, PMCA2b, Septin 5 (CDC-REL1), TOM70, CORO1A(CLABP, TACO), TIF1-beta, Calcineurin A (catalytic), ATP1A2, MAP2, Titin, Synaptotagmin I, HSP70, HSP60, Synaptotagmin, Calcine…
17	neurogenesis	2565	1.25293e-14	2.91638e-12	1.25293e-14	2.91638e-12	46	HSP90, Reticulon 4, SNAPs, Tubulin beta 3, MIF, G-protein alpha-o, G-protein beta/gamma, NCAM1, Dystrophin, DBI, HSP90 beta, Tubulin beta, Cofilin, G-protein alpha-i family, CNP1, Septin 7, Pacsin, Fatty acid-binding protein, DAL1, MAP-1A, Neuromodulin, PMCA2b, eEF1A, G-protein gamma, GPM6A, SNX1, Calcineurin A (catalytic), MAP2, Tenascin-R, Synaptotagmin I, HSP70, eEF1A1, MAP6, Synaptotagmin, Ca…
18	developmental process	8544	1.65339e-14	3.63471e-12	1.65339e-14	3.63471e-12	87	HSP90, Reticulon 4, Clathrin heavy chain, SNAPs, Tubulin beta 3, MIF, eIF5A, ATP5F1, G-protein alpha-o, G-protein beta/gamma, NCAM1, Dystrophin, DBI, Pyruvate kinase, Peroxiredoxin, HSP90 beta, Tubulin beta, Cofilin, G-protein alpha-i family, CNP1, Aldose reductase, Septin 7, 14-3-3 theta, AARS, LDHA, BRD6, G-protein beta, Pacsin, Fatty acid-binding protein, ALDR, Cofilin, muscle, AATC, DAL1, PKM…
19	localization	7385	2.74056e-14	5.70758e-12	2.74056e-14	5.70758e-12	80	HSP90, Reticulon 4, Clathrin heavy chain, SNAPs, MIF, eIF5A, ATP5F1, G-protein beta/gamma, GLSK, Dystrophin, DBI, Pyruvate kinase, SNX5, RPL8, LASP1, Peroxiredoxin, HSP90 beta, Tubulin beta, Cofilin, G-protein alpha-i family, CNP1, 14-3-3 theta, VDAC 2, ABCC2, Pacsin, Fatty acid-binding protein, DAL1, PKM2, MAP-1A, HSC70, Cullin 5, NSF, HXK1, SLC25A4, PMCA2b, eEF1A, Septin 5 (CDC-REL1), G-protein…
20	transport	5808	3.33694e-14	6.60214e-12	3.33694e-14	6.60214e-12	70	HSP90, Clathrin heavy chain, SNAPs, MIF, eIF5A, ATP5F1, GLSK, DBI, Pyruvate kinase, SNX5, RPL8, LASP1, Peroxiredoxin, HSP90 beta, Tubulin beta, Cofilin, G-protein alpha-i family, CNP1, 14-3-3 theta, VDAC 2, ABCC2, Pacsin, Fatty acid-binding protein, PKM2, MAP-1A, HSC70, Cullin 5, NSF, SLC25A4, PMCA2b, eEF1A, Septin 5 (CDC-REL1), ALDOC, TOM70, Clathrin light chain, LYST, ATP5A, Clathrin, GPM6A, CO…
21	generation of neurons	2417	3.54893e-14	6.6872e-12	3.54893e-14	6.6872e-12	44	HSP90, Reticulon 4, SNAPs, Tubulin beta 3, MIF, G-protein alpha-o, G-protein beta/gamma, NCAM1, Dystrophin, HSP90 beta, Tubulin beta, Cofilin, G-protein alpha-i family, CNP1, Septin 7, Pacsin, DAL1, MAP-1A, Neuromodulin, PMCA2b, eEF1A, G-protein gamma, GPM6A, SNX1, Calcineurin A (catalytic), MAP2, Tenascin-R, Synaptotagmin I, HSP70, eEF1A1, MAP6, Synaptotagmin, Calcineurin A (alpha), GLAST1/EAAT1…
22	establishment of localization	5975	3.79925e-14	6.83347e-12	3.79925e-14	6.83347e-12	71	HSP90, Clathrin heavy chain, SNAPs, MIF, eIF5A, ATP5F1, GLSK, DBI, Pyruvate kinase, SNX5, RPL8, LASP1, Peroxiredoxin, HSP90 beta, Tubulin beta, Cofilin, G-protein alpha-i family, CNP1, 14-3-3 theta, VDAC 2, ABCC2, Pacsin, Fatty acid-binding protein, PKM2, MAP-1A, HSC70, Cullin 5, NSF, HXK1, SLC25A4, PMCA2b, eEF1A, Septin 5 (CDC-REL1), ALDOC, TOM70, Clathrin light chain, LYST, ATP5A, Clathrin, GPM…
23	establishment of localization in cell	2437	4.75367e-14	8.17837e-12	4.75367e-14	8.17837e-12	44	HSP90, Clathrin heavy chain, SNAPs, eIF5A, ATP5F1, SNX5, RPL8, Tubulin beta, Cofilin, 14-3-3 theta, Pacsin, Fatty acid-binding protein, MAP-1A, HSC70, NSF, Septin 5 (CDC-REL1), TOM70, Clathrin light chain, LYST, ATP5A, Clathrin, CORO1A(CLABP, TACO), SNX1, Calcineurin A (catalytic), Synaptotagmin I, HSP70, HSP60, MAP6, Synaptotagmin, Calcineurin A (alpha), VCP, NAPB, CLTA, Dynamin-2, ARF3, 14-3-3,…
24	regulation of cellular localization	1443	5.27308e-14	8.694e-12	5.27308e-14	8.694e-12	34	HSP90, Reticulon 4, Clathrin heavy chain, SNAPs, NCAM1, Dystrophin, DBI, HSP90 beta, Cofilin, G-protein alpha-i family, 14-3-3 theta, Pacsin, MAP-1A, Septin 5 (CDC-REL1), Clathrin, CORO1A(CLABP, TACO), TIF1-beta, Calcineurin A (catalytic), ATP1A2, MAP2, Synaptotagmin I, HSP70, Synaptotagmin, Thioredoxin, ATP1alpha subunit, NAPB, Necab2, 14-3-3, Pacsin 1, MAP-1B, 14-3-3 eta, Nesprin 1, 14-3-3 beta…
25	positive regulation of cellular component organization	1773	1.2724e-13	2.01395e-11	1.2724e-13	2.01395e-11	37	CaMKK2, HSP90, Reticulon 4, MIF, eIF5A, Dystrophin, E2N(UBC13), Tubulin beta, Cofilin, Septin 7, 14-3-3 theta, Pacsin, TPPP (p24), Cofilin, muscle, eEF1A, DDB1, GPM6A, TIF1-beta, Calcineurin A (catalytic), CaMKK, Synaptotagmin I, HSP70, VE-cadherin, eEF1A1, MAP6, Synaptotagmin, Calcineurin A (alpha), VCP, BAI1, Dynamin-2, 14-3-3, Pacsin 1, MAP-1B, 14-3-3 eta, Nesprin 1, 14-3-3 beta/alpha, Dynamin
26	multicellular organism development	7456	1.87802e-13	2.78679e-11	1.87802e-13	2.78679e-11	79	HSP90, Reticulon 4, SNAPs, Tubulin beta 3, MIF, ATP5F1, G-protein alpha-o, G-protein beta/gamma, NCAM1, Dystrophin, DBI, Pyruvate kinase, Peroxiredoxin, HSP90 beta, Tubulin beta, Cofilin, G-protein alpha-i family, CNP1, Aldose reductase, Septin 7, 14-3-3 theta, AARS, LDHA, G-protein beta, Pacsin, Fatty acid-binding protein, ALDR, Cofilin, muscle, DAL1, PKM2, MAP-1A, HSC70, Cullin 5, CADM2, Myosin…
27	modulation of chemical synaptic transmission	767	1.90152e-13	2.78679e-11	1.90152e-13	2.78679e-11	25	SNAPs, NCAM1, DBI, Tubulin beta, Cofilin, G-protein alpha-i family, Pacsin, MAP-1A, PMCA2b, Septin 5 (CDC-REL1), Calcineurin A (catalytic), ATP1A2, Tenascin-R, Synaptotagmin I, Synaptotagmin, Calcineurin A (alpha), ATP1alpha subunit, GLAST1/EAAT1, NAPB, BAI1, 14-3-3, MAP-1B, 14-3-3 eta, Nesprin 1, Dynamin
28	cellular response to drug	769	2.01479e-13	2.84734e-11	2.01479e-13	2.84734e-11	25	HSP90, MIF, G-protein alpha-o, G-protein beta/gamma, G-protein gamma 2, HSP90 beta, Cofilin, G-protein alpha-i family, Aldose reductase, ABCC2, G-protein beta, Fatty acid-binding protein, ALDR, G-protein beta1/gamma2, eEF1A, G-protein gamma, ATP5A, Calcineurin A (catalytic), HSP70, eEF1A1, Calcineurin A (alpha), Thioredoxin, G-protein beta-1, Dynamin-2, Dynamin
29	cellular component organization	7494	2.53007e-13	3.45224e-11	2.53007e-13	3.45224e-11	79	HSP90, Reticulon 4, Clathrin heavy chain, SNAPs, Tubulin beta 3, MIF, ATP5F1, Cytochrome c, G-protein alpha-o, G-protein beta/gamma, GLSK, NCAM1, Dystrophin, Pyruvate kinase, E2N(UBC13), Peroxiredoxin, HSP90 beta, Tubulin beta, Cofilin, G-protein alpha-i family, CNP1, Septin 7, 14-3-3 theta, BRD6, G-protein beta, Pacsin, TPPP (p24), Fatty acid-binding protein, Cofilin, muscle, DAL1, PKM2, MAP-1A,…
30	cellular component organization or biogenesis	7723	3.97298e-13	5.24036e-11	3.97298e-13	5.24036e-11	80	HSP90, Reticulon 4, Clathrin heavy chain, SNAPs, Tubulin beta 3, MIF, ATP5F1, Cytochrome c, G-protein alpha-o, G-protein beta/gamma, GLSK, NCAM1, Dystrophin, Pyruvate kinase, E2N(UBC13), Peroxiredoxin, HSP90 beta, Tubulin beta, Cofilin, G-protein alpha-i family, CNP1, Septin 7, 14-3-3 theta, BRD6, G-protein beta, Pacsin, TPPP (p24), Fatty acid-binding protein, Cofilin, muscle, DAL1, PKM2, MAP-1A,…
31	neuron development	1298	6.20423e-13	7.90501e-11	6.20423e-13	7.90501e-11	31	HSP90, Reticulon 4, Tubulin beta 3, G-protein alpha-o, G-protein beta/gamma, NCAM1, Dystrophin, HSP90 beta, Tubulin beta, G-protein alpha-i family, CNP1, Septin 7, Pacsin, DAL1, MAP-1A, Neuromodulin, PMCA2b, G-protein gamma, GPM6A, SNX1, Calcineurin A (catalytic), MAP2, Tenascin-R, MAP6, GLAST1/EAAT1, BAI1, Dynamin-2, 14-3-3, Pacsin 1, MAP-1B, Dynamin
32	membrane organization	1212	6.39708e-13	7.90501e-11	6.39708e-13	7.90501e-11	30	HSP90, Reticulon 4, Clathrin heavy chain, SNAPs, ATP5F1, G-protein alpha-i family, CNP1, 14-3-3 theta, Pacsin, Fatty acid-binding protein, DAL1, HSC70, NSF, SLC25A4, Clathrin light chain, ATP5A, Clathrin, Calcineurin A (catalytic), Synaptotagmin I, HSP70, Synaptotagmin, CLTA, BAI1, Dynamin-2, 14-3-3, Pacsin 1, 14-3-3 eta, ANT, 14-3-3 beta/alpha, Dynamin
33	anatomical structure development	7964	6.64706e-13	7.90501e-11	6.64706e-13	7.90501e-11	81	HSP90, Reticulon 4, SNAPs, Tubulin beta 3, MIF, ATP5F1, G-protein alpha-o, G-protein beta/gamma, NCAM1, Dystrophin, DBI, Pyruvate kinase, Peroxiredoxin, HSP90 beta, Tubulin beta, Cofilin, G-protein alpha-i family, CNP1, Aldose reductase, Septin 7, 14-3-3 theta, AARS, LDHA, G-protein beta, Pacsin, Fatty acid-binding protein, ALDR, Cofilin, muscle, DAL1, PKM2, MAP-1A, HSC70, Cullin 5, CADM2, Myosin…
34	intracellular transport	1976	6.79227e-13	7.90501e-11	6.79227e-13	7.90501e-11	38	HSP90, Clathrin heavy chain, SNAPs, eIF5A, ATP5F1, SNX5, RPL8, Tubulin beta, Cofilin, 14-3-3 theta, Fatty acid-binding protein, MAP-1A, HSC70, NSF, TOM70, Clathrin light chain, LYST, ATP5A, Clathrin, CORO1A(CLABP, TACO), SNX1, Calcineurin A (catalytic), HSP70, HSP60, MAP6, Synaptotagmin, Calcineurin A (alpha), VCP, NAPB, CLTA, ARF3, 14-3-3, MAP-1B, 14-3-3 eta, Nesprin 1, RPS21, ANT, 14-3-3 beta/a…
35	cellular localization	3228	7.26789e-13	8.15691e-11	7.26789e-13	8.15691e-11	49	HSP90, Reticulon 4, Clathrin heavy chain, SNAPs, eIF5A, ATP5F1, Dystrophin, SNX5, RPL8, Tubulin beta, Cofilin, 14-3-3 theta, Pacsin, Fatty acid-binding protein, DAL1, MAP-1A, HSC70, NSF, HXK1, Septin 5 (CDC-REL1), TOM70, Clathrin light chain, LYST, ATP5A, Clathrin, CORO1A(CLABP, TACO), SNX1, Calcineurin A (catalytic), Synaptotagmin I, HSP70, HSP60, MAP6, Synaptotagmin, Calcineurin A (alpha), Thio…
36	export from cell	1397	7.42099e-13	8.15691e-11	7.42099e-13	8.15691e-11	32	HSP90, SNAPs, MIF, GLSK, Pyruvate kinase, Peroxiredoxin, HSP90 beta, Tubulin beta, Fatty acid-binding protein, PKM2, HSC70, NSF, eEF1A, Septin 5 (CDC-REL1), ALDOC, Clathrin light chain, LYST, Clathrin, CORO1A(CLABP, TACO), Calcineurin A (catalytic), ATP1A2, Titin, Synaptotagmin I, HSP70, eEF1A1, Synaptotagmin, ATP1alpha subunit, GLAST1/EAAT1, VCP, E-FABP, PGAM1, 14-3-3
37	substantia nigra development	85	7.7015e-13	8.23644e-11	7.7015e-13	8.23644e-11	11	ATP5F1, G-protein beta/gamma, CNP1, 14-3-3 theta, LDHA, G-protein beta, HSP70, Creatine kinase, DHE3, 14-3-3, 14-3-3 eta
38	neuron differentiation	1592	8.60096e-13	8.95631e-11	8.60096e-13	8.95631e-11	34	HSP90, Reticulon 4, SNAPs, Tubulin beta 3, G-protein alpha-o, G-protein beta/gamma, NCAM1, Dystrophin, HSP90 beta, Tubulin beta, G-protein alpha-i family, CNP1, Septin 7, Pacsin, DAL1, MAP-1A, Neuromodulin, PMCA2b, G-protein gamma, GPM6A, SNX1, Calcineurin A (catalytic), MAP2, Tenascin-R, HSP70, MAP6, GLAST1/EAAT1, BM88 antigen, BAI1, Dynamin-2, 14-3-3, Pacsin 1, MAP-1B, Dynamin
39	secretion	1514	1.16542e-12	1.18245e-10	1.16542e-12	1.18245e-10	33	HSP90, SNAPs, MIF, GLSK, DBI, Pyruvate kinase, Peroxiredoxin, HSP90 beta, Tubulin beta, ABCC2, Fatty acid-binding protein, PKM2, HSC70, NSF, PMCA2b, eEF1A, Septin 5 (CDC-REL1), ALDOC, Clathrin light chain, LYST, Clathrin, CORO1A(CLABP, TACO), Calcineurin A (catalytic), Titin, Synaptotagmin I, HSP70, eEF1A1, Synaptotagmin, GLAST1/EAAT1, VCP, E-FABP, PGAM1, 14-3-3
40	positive regulation of biological process	8418	1.39877e-12	1.38373e-10	1.39877e-12	1.38373e-10	83	CaMKK2, HSP90, Reticulon 4, MIF, eIF5A, Cytochrome c, G-protein beta/gamma, NCAM1, Dystrophin, DBI, Pyruvate kinase, SNX5, LASP1, E2N(UBC13), Peroxiredoxin, HSP90 beta, Tubulin beta, Cofilin, G-protein alpha-i family, Aldose reductase, Septin 7, 14-3-3 theta, LDHA, BRD6, Pacsin, TPPP (p24), Fatty acid-binding protein, ALDR, Cofilin, muscle, AATC, PKM2, MAP-1A, HSC70, NSF, HXK1, PGK1, SLC25A4, PMC…
41	response to oxygen-containing compound	2931	1.60494e-12	1.53134e-10	1.60494e-12	1.53134e-10	46	CaMKK2, HSP90, MIF, Cytochrome c, G-protein alpha-o, G-protein beta/gamma, NCAM1, Dystrophin, Pyruvate kinase, Peroxiredoxin, G-protein gamma 2, HSP90 beta, Cofilin, G-protein alpha-i family, CNP1, Aldose reductase, LDHA, ABCC2, G-protein beta, Fatty acid-binding protein, ALDR, AATC, PKM2, HSC70, HXK1, G-protein beta1/gamma2, G-protein gamma, TOM70, ATP5A, PRDX2, Calcineurin A (catalytic), ATP1A2…
42	multicellular organismal process	10320	1.62538e-12	1.53134e-10	1.62538e-12	1.53134e-10	93	HSP90, Reticulon 4, Clathrin heavy chain, SNAPs, Tubulin beta 3, MIF, ATP5F1, G-protein alpha-o, G-protein beta/gamma, GLSK, NCAM1, Dystrophin, DBI, Pyruvate kinase, SNX5, Peroxiredoxin, G-protein gamma 2, HSP90 beta, Tubulin beta, Cofilin, G-protein alpha-i family, CNP1, Aldose reductase, Septin 7, 14-3-3 theta, AARS, LDHA, BRD6, ABCC2, G-protein beta, Pacsin, Fatty acid-binding protein, ALDR, C…
43	animal organ development	5083	2.19739e-12	2.02211e-10	2.19739e-12	2.02211e-10	62	HSP90, Reticulon 4, SNAPs, Tubulin beta 3, MIF, ATP5F1, G-protein alpha-o, G-protein beta/gamma, NCAM1, Dystrophin, DBI, Pyruvate kinase, Peroxiredoxin, HSP90 beta, Tubulin beta, Cofilin, G-protein alpha-i family, CNP1, Aldose reductase, 14-3-3 theta, AARS, LDHA, G-protein beta, Fatty acid-binding protein, ALDR, Cofilin, muscle, PKM2, HSC70, Cullin 5, CADM2, Myosin 15, SLC25A4, G-protein beta1/ga…
44	response to stress	5241	2.44053e-12	2.18345e-10	2.44053e-12	2.18345e-10	63	CaMKK2, HSP90, Reticulon 4, MIF, ATP5F1, Cytochrome c, G-protein alpha-o, G-protein beta/gamma, NCAM1, Dystrophin, DBI, Pyruvate kinase, E2N(UBC13), Peroxiredoxin, G-protein gamma 2, HSP90 beta, Tubulin beta, Cofilin, G-protein alpha-i family, Aldose reductase, LDHA, KCRM, ABCC2, G-protein beta, Fatty acid-binding protein, ALDR, AATC, PKM2, HSC70, Cullin 5, Neuromodulin, HXK1, PGK1, G-protein bet…
45	protein folding	339	2.48307e-12	2.18345e-10	2.48307e-12	2.18345e-10	17	HSP90, G-protein alpha-o, G-protein beta/gamma, Peroxiredoxin, G-protein gamma 2, HSP90 beta, Tubulin beta, G-protein alpha-i family, G-protein beta, HSC70, G-protein beta1/gamma2, G-protein gamma, HSP70, HSP60, HSP10 (mitochondrial), G-protein beta-1, VCP
46	Wnt signaling pathway, calcium modulating pathway	70	3.16718e-12	2.72447e-10	3.16718e-12	2.72447e-10	10	G-protein alpha-o, G-protein beta/gamma, G-protein gamma 2, G-protein alpha-i family, G-protein beta, G-protein beta1/gamma2, G-protein gamma, Calcineurin A (catalytic), Calcineurin A (alpha), G-protein beta-1
47	plasma membrane bounded cell projection morphogenesis	728	3.75612e-12	3.16233e-10	3.75612e-12	3.16233e-10	23	HSP90, Tubulin beta 3, NCAM1, Dystrophin, HSP90 beta, Tubulin beta, CNP1, Septin 7, Pacsin, DAL1, MAP-1A, Neuromodulin, GPM6A, SNX1, Calcineurin A (catalytic), MAP2, Tenascin-R, MAP6, BAI1, Dynamin-2, Pacsin 1, MAP-1B, Dynamin
48	synaptic vesicle cycle	205	3.86906e-12	3.18956e-10	3.86906e-12	3.18956e-10	14	Clathrin heavy chain, SNAPs, Pacsin, HSC70, Septin 5 (CDC-REL1), Clathrin light chain, Clathrin, Synaptotagmin I, HSP70, Synaptotagmin, NAPB, Dynamin-2, Pacsin 1, Dynamin
49	cell projection morphogenesis	736	4.68807e-12	3.7468e-10	4.68807e-12	3.7468e-10	23	HSP90, Tubulin beta 3, NCAM1, Dystrophin, HSP90 beta, Tubulin beta, CNP1, Septin 7, Pacsin, DAL1, MAP-1A, Neuromodulin, GPM6A, SNX1, Calcineurin A (catalytic), MAP2, Tenascin-R, MAP6, BAI1, Dynamin-2, Pacsin 1, MAP-1B, Dynamin
50	cellular protein localization	2106	4.73439e-12	3.7468e-10	4.73439e-12	3.7468e-10	38	HSP90, Reticulon 4, Clathrin heavy chain, SNAPs, eIF5A, Dystrophin, SNX5, RPL8, Cofilin, 14-3-3 theta, Pacsin, DAL1, MAP-1A, HSC70, NSF, HXK1, TOM70, Clathrin light chain, Clathrin, SNX1, Calcineurin A (catalytic), HSP70, HSP60, Calcineurin A (alpha), Thioredoxin, VCP, NAPB, CLTA, Dynamin-2, ARF3, 14-3-3, Pacsin 1, 14-3-3 eta, Nesprin 1, RPS21, ANT, 14-3-3 beta/alpha, Dynamin
