# Supplementary material for: Arsenic alters nitric oxide signaling similar to autism spectrum disorder and Alzheimer’s disease-associated mutations
Source: Transl Psychiatry. 2022 Mar 28;12:127. doi: 10.1038/s41398-022-01890-5 (PMC8964747; doi:10.1038/s41398-022-01890-5)
Supplement: Supplementary file 21 — Supp. Table 12 [file 41398_2022_1890_MOESM21_ESM.xlsx]

## Sheet: Sheet1
Enrichment analysis report
Enrichment by GO Processes					shared protein between tau and arsenic cortex_genelist
#	Processes	Total	pValue	Min FDR	p-value	FDR	In Data	Network Objects from Active Data
1	negative regulation of interleukin-23 production	5	5.52312e-09	4.81558e-06	5.52312e-09	4.81558e-06	3	Rac1, Rho GTPase, Rac1-related
2	cellular response to mechanical stimulus	172	5.65873e-09	4.81558e-06	5.65873e-09	4.81558e-06	6	Rac1, Rho GTPase, ATP1A1, ATP1alpha subunit, Rac1-related, Cathepsin B
3	embryonic olfactory bulb interneuron precursor migration	8	3.08781e-08	1.75182e-05	3.08781e-08	1.75182e-05	3	Rac1, Rho GTPase, Rac1-related
4	mast cell chemotaxis	10	6.60939e-08	2.8123e-05	6.60939e-08	2.8123e-05	3	Rac1, Rho GTPase, Rac1-related
5	mast cell migration	12	1.21038e-07	3.56641e-05	1.21038e-07	3.56641e-05	3	Rac1, Rho GTPase, Rac1-related
6	cerebral cortex radially oriented cell migration	54	1.25726e-07	3.56641e-05	1.25726e-07	3.56641e-05	4	Rac1, Rho GTPase, Cullin 5, Rac1-related
7	regulation of interleukin-23 production	13	1.57262e-07	3.78299e-05	1.57262e-07	3.78299e-05	3	Rac1, Rho GTPase, Rac1-related
8	tangential migration from the subventricular zone to the olfactory bulb	14	2.00041e-07	3.78299e-05	2.00041e-07	3.78299e-05	3	Rac1, Rho GTPase, Rac1-related
9	cerebral cortex GABAergic interneuron development	14	2.00041e-07	3.78299e-05	2.00041e-07	3.78299e-05	3	Rac1, Rho GTPase, Rac1-related
10	engulfment of apoptotic cell	15	2.49912e-07	4.2535e-05	2.49912e-07	4.2535e-05	3	Rac1, Rho GTPase, Rac1-related
11	olfactory bulb interneuron development	17	3.73081e-07	4.64294e-05	3.73081e-07	4.64294e-05	3	Rac1, Rho GTPase, Rac1-related
12	ruffle assembly	17	3.73081e-07	4.64294e-05	3.73081e-07	4.64294e-05	3	Rac1, Rho GTPase, Rac1-related
13	hepatocyte growth factor receptor signaling pathway	17	3.73081e-07	4.64294e-05	3.73081e-07	4.64294e-05	3	Rac1, Rho GTPase, Rac1-related
14	central nervous system development	1665	3.8191e-07	4.64294e-05	3.8191e-07	4.64294e-05	10	Rac1, Rho GTPase, ATP6V0D1, CNTN1 (F3), ATP1alpha subunit, Cullin 5, Rac1-related, CADM2, ATP6V0D, NRCAM
15	cerebral cortex GABAergic interneuron differentiation	18	4.47449e-07	5.02138e-05	4.47449e-07	5.02138e-05	3	Rac1, Rho GTPase, Rac1-related
16	brain development	1291	5.30268e-07	5.02138e-05	5.30268e-07	5.02138e-05	9	Rac1, Rho GTPase, ATP6V0D1, CNTN1 (F3), ATP1alpha subunit, Cullin 5, Rac1-related, CADM2, ATP6V0D
17	substrate-independent telencephalic tangential interneuron migration	19	5.31051e-07	5.02138e-05	5.31051e-07	5.02138e-05	3	Rac1, Rho GTPase, Rac1-related
18	substrate-independent telencephalic tangential migration	19	5.31051e-07	5.02138e-05	5.31051e-07	5.02138e-05	3	Rac1, Rho GTPase, Rac1-related
19	cerebral cortex cell migration	80	6.19681e-07	5.55104e-05	6.19681e-07	5.55104e-05	4	Rac1, Rho GTPase, Cullin 5, Rac1-related
20	midbrain dopaminergic neuron differentiation	21	7.28085e-07	6.19601e-05	7.28085e-07	6.19601e-05	3	Rac1, Rho GTPase, Rac1-related
21	cerebral cortex development	209	8.08296e-07	6.3966e-05	8.08296e-07	6.3966e-05	5	Rac1, Rho GTPase, ATP1alpha subunit, Cullin 5, Rac1-related
22	head development	1361	8.26823e-07	6.3966e-05	8.26823e-07	6.3966e-05	9	Rac1, Rho GTPase, ATP6V0D1, CNTN1 (F3), ATP1alpha subunit, Cullin 5, Rac1-related, CADM2, ATP6V0D
23	regulation of neuron maturation	24	1.10616e-06	8.18559e-05	1.10616e-06	8.18559e-05	3	Rac1, Rho GTPase, Rac1-related
24	anatomical structure arrangement	26	1.41938e-06	0.000100658	1.41938e-06	0.000100658	3	Rac1, Rho GTPase, Rac1-related
25	telencephalon cell migration	100	1.51929e-06	0.000103433	1.51929e-06	0.000103433	4	Rac1, Rho GTPase, Cullin 5, Rac1-related
26	GABAergic neuron differentiation	27	1.59592e-06	0.000104471	1.59592e-06	0.000104471	3	Rac1, Rho GTPase, Rac1-related
27	forebrain cell migration	103	1.71016e-06	0.000107804	1.71016e-06	0.000107804	4	Rac1, Rho GTPase, Cullin 5, Rac1-related
28	regulation of respiratory burst	28	1.78644e-06	0.00010859	1.78644e-06	0.00010859	3	Rac1, Rho GTPase, Rac1-related
29	olfactory bulb interneuron differentiation	29	1.99146e-06	0.000116878	1.99146e-06	0.000116878	3	Rac1, Rho GTPase, Rac1-related
30	response to mechanical stimulus	479	2.37244e-06	0.000130155	2.37244e-06	0.000130155	6	Rac1, Rho GTPase, ATP1A1, ATP1alpha subunit, Rac1-related, Cathepsin B
31	Rac protein signal transduction	31	2.4471e-06	0.000130155	2.4471e-06	0.000130155	3	Rac1, Rho GTPase, Rac1-related
32	auditory receptor cell morphogenesis	31	2.4471e-06	0.000130155	2.4471e-06	0.000130155	3	Rac1, Rho GTPase, Rac1-related
33	plasma membrane bounded cell projection organization	1620	3.52962e-06	0.000182043	3.52962e-06	0.000182043	9	Rac1, Rho GTPase, ATP6V0D1, CNTN1 (F3), ATP1alpha subunit, Rac1-related, AP180, ATP6V0D, NRCAM
34	cerebral cortex neuron differentiation	36	3.87629e-06	0.000188498	3.87629e-06	0.000188498	3	Rac1, Rho GTPase, Rac1-related
35	regulation of hydrogen peroxide metabolic process	36	3.87629e-06	0.000188498	3.87629e-06	0.000188498	3	Rac1, Rho GTPase, Rac1-related
36	positive regulation of neurogenesis	833	4.08753e-06	0.000193249	4.08753e-06	0.000193249	7	Rac1, Rho GTPase, CNTN1 (F3), Rac1-related, AP180, BIN1 (Amphiphysin II), NRCAM
37	positive regulation of actin filament polymerization	130	4.32778e-06	0.000199078	4.32778e-06	0.000199078	4	Rac1, Rho GTPase, Rac1-related, BIN1 (Amphiphysin II)
38	auditory receptor cell development	38	4.5748e-06	0.000199649	4.5748e-06	0.000199649	3	Rac1, Rho GTPase, Rac1-related
39	ruffle organization	38	4.5748e-06	0.000199649	4.5748e-06	0.000199649	3	Rac1, Rho GTPase, Rac1-related
40	cell projection organization	1681	4.7878e-06	0.000203721	4.7878e-06	0.000203721	9	Rac1, Rho GTPase, ATP6V0D1, CNTN1 (F3), ATP1alpha subunit, Rac1-related, AP180, ATP6V0D, NRCAM
41	negative regulation of receptor-mediated endocytosis	39	4.95329e-06	0.000205622	4.95329e-06	0.000205622	3	Rac1, Rho GTPase, Rac1-related
42	semaphorin-plexin signaling pathway	41	5.77126e-06	0.000222666	5.77126e-06	0.000222666	3	Rac1, Rho GTPase, Rac1-related
43	positive regulation of neutrophil chemotaxis	41	5.77126e-06	0.000222666	5.77126e-06	0.000222666	3	Rac1, Rho GTPase, Rac1-related
44	cellular response to abiotic stimulus	561	5.88717e-06	0.000222666	5.88717e-06	0.000222666	6	Rac1, Rho GTPase, ATP1A1, ATP1alpha subunit, Rac1-related, Cathepsin B
45	cellular response to environmental stimulus	561	5.88717e-06	0.000222666	5.88717e-06	0.000222666	6	Rac1, Rho GTPase, ATP1A1, ATP1alpha subunit, Rac1-related, Cathepsin B
46	positive regulation of focal adhesion assembly	42	6.21175e-06	0.000229835	6.21175e-06	0.000229835	3	Rac1, Rho GTPase, Rac1-related
47	positive regulation of microtubule polymerization	43	6.67393e-06	0.000229876	6.67393e-06	0.000229876	3	Rac1, Rho GTPase, Rac1-related
48	motor neuron axon guidance	43	6.67393e-06	0.000229876	6.67393e-06	0.000229876	3	Rac1, Rho GTPase, Rac1-related
49	pallium development	324	6.91078e-06	0.000229876	6.91078e-06	0.000229876	5	Rac1, Rho GTPase, ATP1alpha subunit, Cullin 5, Rac1-related
50	regulation of actin filament-based process	580	7.12295e-06	0.000229876	7.12295e-06	0.000229876	6	Rac1, Rho GTPase, ATP1A1, ATP1alpha subunit, Rac1-related, BIN1 (Amphiphysin II)
