# Supplementary material for: Arsenic alters nitric oxide signaling similar to autism spectrum disorder and Alzheimer’s disease-associated mutations
Source: Transl Psychiatry. 2022 Mar 28;12:127. doi: 10.1038/s41398-022-01890-5 (PMC8964747; doi:10.1038/s41398-022-01890-5)
Supplement: Supplementary file 22 — Supp. Table 13 [file 41398_2022_1890_MOESM22_ESM.xlsx]

## Sheet: Sheet1
Protein ID	Ion Intensity in arsenic group	Ion Intensity in Shank3 group
Q9D8U8	124520	107000
P30275	828800	2057000
Q61171	47900	371000
D3Z7P3	31800	170000
P62897	115800	784000
Q8BLQ9	8.62083e+06	279700
P97412	190600	275000
Q8BYI9	226000	571000
P06837	1.51667e+08	12819000
P46460	1.75073e+08	1616000
P68254	787500000	20700000
Q64487	2.14167e+07	570000
Q9CQV8	7.62833e+08	20960000
P48962	30750000	1605500
P52480	2.35417e+08	5000000
P45376	1.12917e+07	193000
P34884	1.46483e+08	1004000
P56564	4.03333e+07	1009000
Q7SIG6	1.14583e+08	1470000
Q9DBJ1	948250000	479000
Q9WV80	2.10567e+08	545000
P68510	7.16167e+08	20970000
P62874	1.03608e+08	4000000
Q99KI0	2.97083e+07	2501000
P05063	223275000	1706000
O89053	21000000	430000
P06151	90375000	5010000
Q03265	9.44583e+07	5890000
P05201	1.53167e+08	1200000
P35802	6.41667e+07	5110000
P63017	1103750000	7400000
P10126	129500000	2255000
P11499	8.88417e+07	2132000
Q60930	3.14167e+06	81000
P01831	2.04167e+08	3884000
P61089	6.03167e+07	228000
Q62318	6.16667e+06	629000
Q6PIE5	8.27083e+08	10588000
P16125	388725000	6530000
Q9ERD7	2590500000	23830200
Q9R0K7	19962500	803000
P63328	1.08042e+09	1469000
P10639	57507500	840000
P18872	3.34567e+08	1161000
O55131	3.74917e+07	604000
Q91ZP9	929167	882000
Q9CZW5	1.88333e+07	629000
P11531	265000	7404000
Q8C9B9	44800	20937000
A2ARZ3	69520	12900
Q3UHD1	8420	129000
Q9D5V5	21400	3000000
Q8C147	88200	254200
A2ASS6	475420	2405400
Q91Y44	288800	20580000
P35329	13260	159000
P62918	42800	2100000
P55284	15200	628000
Q68FL4	372260	2420000
P51612	71400	217000
