# Supplementary material for: Arsenic alters nitric oxide signaling similar to autism spectrum disorder and Alzheimer’s disease-associated mutations
Source: Transl Psychiatry. 2022 Mar 28;12:127. doi: 10.1038/s41398-022-01890-5 (PMC8964747; doi:10.1038/s41398-022-01890-5)
Supplement: Supplementary file 23 — Supp. Table 14 [file 41398_2022_1890_MOESM23_ESM.xlsx]

## Sheet: Sheet1
Protein IDs	Intensity in arsenic group	Intensity in Tau group
Q8BLQ9	8.62083e+06	745000
Q91VD9	2.91667e+07	187750
P51863	276200	15050
O08539	906000	754500
Q9QUN5	53750000	117500
Q8VDN2	7.56583e+08	1655000
Q810U4	23625000	53050
Q61548	3162500	151750
P12960	19250000	52250
Q5HZJ0	2.78333e+06	350250
Q78YZ6	2.17917e+07	52500
P10605	5.34958e+07	20700
P63001	5000000	52725
Q8VCI5	275417	61250
Q60592	226200	1900000
Q8C9B9	44800	8950000
Q9D5V5	21400	9350000
P49290	21400	30500
